# Supplementary material for: Clone-Dependent Expression of Esca Disease Revealed by Leaf Metabolite Analysis
Source: Front Plant Sci. 2019 Jan 9;9:1960. doi: 10.3389/fpls.2018.01960 (PMC6333860; doi:10.3389/fpls.2018.01960)
Supplement: TABLE S1 — GC-MS data matrix. Annotated matrix of the metabolites analyzed by GC-MS in clones 76 and 95 leaf samples. [file Table_1.XLSX]

## Sheet: Data
Software	Mode	RI/mass	class	unit	name$tms_Software_Mode	samplenameFull	QC1a	QC1b	QC2	QC3	QC4a	QC4b	QC5	QC6	CH76/fercal_T_a	CH76/fercal_T_b	CH76/fercal_T_c	CH76/fercal_T_d	CH76/fercal_T_e	CH76/fercal_M_a_1	CH76/fercal_M_b_1	CH76/fercal_M_c_1	CH76/fercal_M_d_1	CH76/fercal_M_e_1	CH76/fercal_M_a_2	CH76/fercal_M_b_2	CH76/fercal_M_c_2	CH76/fercal_M_d_2	CH76/fercal_M_e_2	CH95/fercal_T_a	CH95/fercal_T_b	CH95/fercal_T_c	CH95/fercal_T_d	CH95/fercal_T_e	CH95/fercal_M_a_1	CH95/fercal_M_b_1	CH95/fercal_M_c_1	CH95/fercal_M_d_1	CH95/fercal_M_e_1	CH95/fercal_M_a_2	CH95/fercal_M_b_2	CH95/fercal_M_c_2	CH95/fercal_M_d_2	CH95/fercal_M_e_2
AMDIS	SPL	1416.5/219	OA	(arbitrary/ mg FW)	2-4-dihydroxybutanoate_AMDIS_SPL	2-4-dihydroxybutanoate	0.000146642	0.0001839	0.000172848	0.000204896	0.000214804	0.000159882	0.000208848	0.000226321	0.000265237	0.000189604	0.00020071	7.10564e-05	0.00018116	4.62939e-05	0.000157136	0.000193248	0.000159911	0.000119437	#N/A	0.000352089	0.00034084	0.000208049	0.000107794	0.000192017	0.000320427	0.000275354	0.000191586	0.000229255	0.000154337	0.000169446	0.000388625	0.000132873	0.000403453	0.00021235	0.000342328	8.29117e-05	0.000232417	0.000183748
TL	SPL	1573.6/198	OA	(µg/mg FW)	2-Oxoglutarate_TL_SPL	2-Oxoglutarate	0.0349661	0.0361395	0.0325572	0.0335525	0.0299043	0.028113	0.0305522	0.0279807	0.0281063	0.0260937	0.0243721	0.0207657	0.0293273	0.0174438	0.0238772	0.0365945	0.0302512	0.0393908	0.0144608	0.0319865	0.0281316	0.0409343	0.0323057	0.0249844	0.0333417	0.0394808	0.0290972	0.0339091	0.0204379	0.0349034	0.0358293	0.0391778	0.0335194	0.0241337	0.0459822	0.026661	0.0364744	0.0386186
TL	SPL	1794/293	OA	(arbitrary/ mg FW)	4-hydroxycinnamate-cis_TL_SPL	4-hydroxycinnamate-cis	0.000547923	0.000380324	0.000463797	0.00041063	0.000584608	0.000620963	0.000592774	0.000565124	0.000395685	0.000530216	0.000293039	0.000335453	0.00042551	0.000412498	0.00029766	0.000551032	0.000617552	0.000532939	0.000555935	0.000212022	0.000347529	0.000685432	0.000671444	0.000516383	0.000475029	0.000415987	0.000497477	0.000543364	0.00032825	0.000292937	0.000618424	0.000552908	0.00046287	0.00047413	0.000736848	0.000739122	0.000819154	0.000737952
TL	SPL	1748.1/375	OA	(µg/mg FW)	Aconitate_TL_SPL	Aconitate	0.00112908	0.00107965	0.00100577	0.000982887	0.00105834	#N/A	0.00133371	0.00105814	0.000919333	0.00102677	0.00110102	0.000970991	0.00112856	0.00124483	#N/A	0.00122446	0.00111025	0.000864413	#N/A	#N/A	#N/A	0.00101877	0.00122773	0.00108024	0.000935127	0.00109045	0.00148744	0.00103273	0.00101771	0.00198108	0.00125323	0.00170556	0.00101709	0.00138706	0.0013315	0.00122445	0.00129022	0.00123329
TL	SPL	1109.1/116	AA	(µg/mg FW)	Alanine$2tms_TL_SPL	Alanine	0.00331709	0.00305488	0.00301956	0.00301032	0.00263706	0.00237455	0.00276279	0.00204195	0.00313954	0.00178099	0.00261057	0.00173102	0.00157324	0.00331285	0.0018425	0.00230755	0.00137941	0.00211185	0.000929693	0.00325479	0.00302653	0.00225742	0.00506305	0.0029316	0.00269187	0.00238054	0.00309628	0.00356142	0.00268791	0.00171491	0.00115098	0.00856738	0.00205331	0.00312431	0.00230133	0.00162198	0.00208409	0.00142856
TL	SPL	3146.6/502.4	APO	(µg/mg FW)	alpha-Tocopherol_TL_SPL	alpha-Tocopherol	0.283444	0.287123	0.25908	0.256135	0.266358	0.260691	0.256985	0.241864	0.232707	0.20725	0.272449	0.253389	0.244725	0.243152	0.199311	0.200787	0.249466	0.222602	0.200572	0.256744	0.197671	0.201774	0.218618	0.25032	0.258503	0.239635	0.208694	0.2229	0.205367	0.299331	0.293027	0.264449	0.234472	0.262772	0.27713	0.25857	0.23746	0.297156
TL	SPL	1662.9/307	SUG	(µg/mg FW)	Arabinose_TL_SPL	Arabinose	0.00566652	0.00575396	0.00529933	0.00518054	0.00498394	0.0046821	0.00479778	0.00458456	0.00395122	0.00456664	0.00428309	0.00543559	0.00465115	0.00544757	0.00484589	0.0059974	0.00521931	0.00427313	0.00498972	0.00555363	0.00413209	0.00511601	0.00358202	0.003988	0.00425204	0.00420979	0.00420049	0.00406814	0.00520252	0.00619073	0.00431882	0.00594524	0.00321202	0.00545175	0.00650918	0.00596102	0.00449132	0.00472202
AMDIS	SPL	2585.4/254	OTHER	(µg/mg FW)	Arbutin_AMDIS_SPL	Arbutin	0.00496446	0.00597729	0.00586216	0.00567591	0.00588881	0.00470847	0.00589308	0.00562175	0.00544492	0.0066579	0.00693088	0.00442443	0.00473615	0.0033245	0.00512019	0.00868596	0.00578538	0.00307523	0.00399419	0.00653485	0.00844286	0.00690133	0.00190527	0.00167971	0.00408197	0.00311653	0.00385442	0.00460364	0.00515386	0.00550307	0.00680027	0.00442895	0.00380636	0.00631955	0.00661938	0.00439459	0.0060922	0.00264406
TL	SPL	sum	AA	(µg/mg FW)	Arg$sum_TL_SPL	Arginine	0.00068433	0.000207627	#N/A	0.000100478	#N/A	4.05101e-05	4.56962e-05	#N/A	0.000243552	#N/A	#N/A	0.000268857	1.88906e-05	0.000872256	#N/A	8.71903e-05	#N/A	#N/A	0.000533401	#N/A	#N/A	0.000377866	0.0113797	0.00146884	9.38714e-05	#N/A	#N/A	#N/A	0.000266532	0.000557132	#N/A	0.00133504	#N/A	#N/A	#N/A	0.000335442	#N/A	#N/A
TL	SPL	1945.0/332	OA	(µg/mg FW)	Ascorbate_TL_SPL	Ascorbate	0.0116181	0.0127044	0.0113068	0.0107318	0.00917569	0.00928791	0.0092367	0.00823295	0.0142605	0.0153455	0.0166436	0.00941035	0.014397	0.00753904	0.00919938	0.0115398	0.0110404	0.00782624	0.00673296	0.0126746	0.0138326	0.0142987	0.0109672	0.00657504	0.00913159	0.0114753	0.00859177	0.0086539	0.0057809	0.00652561	0.0101537	0.00525751	0.00775584	0.00867697	0.0137036	0.00823417	0.00739412	0.0107057
TL	SPL	1515.6/232	AA	(µg/mg FW)	Aspartate$3tms_TL_SPL	Aspartate	0.0194484	0.0194403	0.0171491	0.0162711	0.0148852	0.0148747	0.0150308	0.0146367	0.0227276	0.0105972	0.0170879	0.0162405	0.0109853	0.0194622	0.0156997	0.0301933	0.0166061	0.0183357	0.00860969	0.0162735	0.0130252	0.0172312	0.0208815	0.0145334	0.013522	0.0123897	0.0173202	0.0149995	0.0175319	0.0127089	0.00549956	0.0392204	0.0182741	0.0179305	0.0109541	0.00987852	0.0048578	0.0132803
TL	SPL	3344.6/396	APO	(µg/mg FW)	beta-Sitosterol_TL_SPL	beta-Sitosterol	0.0271901	0.0286328	0.0244873	0.0247315	0.0245074	0.0255383	0.0250707	0.0242711	0.0241012	0.026722	0.0289069	0.0320195	0.0282322	0.0303359	0.0288825	0.0330848	0.0292654	0.0292959	0.0271939	0.02333	0.0204723	0.0308968	0.0281321	0.0332863	0.0280398	0.0287979	0.0315212	0.0269206	0.0284488	0.0313577	0.0287881	0.0344721	0.0253172	0.0322689	0.0314248	0.0343731	0.0342249	0.0336264
TL	SPL	2871.3/368	FLAVO	(µg/mg FW)	Catechin_TL_SPL	Catechin	0.956355	1.00594	0.881794	0.91813	0.85442	0.817952	0.831147	0.766969	0.831776	1.22147	1.13242	0.866157	0.857353	0.45187	0.681489	0.686679	1.12047	0.513453	0.791875	0.676796	1.28158	1.10526	0.788071	0.656913	0.808214	0.783226	0.706229	0.714899	0.603121	0.762147	1.18119	0.858186	1.05152	0.775095	1.36815	0.984636	1.04148	1.26554
AMDIS	S30	1819.8/273	OA	(µg/mg FW)	Citrate_AMDIS_S30	Citrate	0.21594	0.157882	0.202985	0.209285	0.262934	0.206885	0.190032	0.164485	0.169368	0.150711	0.13585	0.334589	0.143343	0.524364	0.252518	0.161468	0.295029	0.112308	0.502805	0.0671071	0.0474439	0.122327	0.22921	0.214713	0.103409	0.141383	0.247593	0.217213	0.230694	0.595916	0.0696973	0.680768	0.106717	0.23362	0.0949008	0.259913	0.0989249	0.179854
TL	SPL	1556.7/220	AA	(µg/mg FW)	Cystein$1_TL_SPL	Cystein	0.00400303	0.00389756	0.0037424	0.00380891	0.00374617	0.00313952	0.00329549	0.00322175	0.00393571	0.00192685	0.00480171	0.00225751	0.00421462	0.00114068	0.00155203	0.00314162	0.00185489	0.00178905	0.00139881	#N/A	0.00923304	0.00193103	#N/A	0.00231419	0.00612507	0.0048471	0.00224807	0.00363704	0.00193415	#N/A	0.00974444	0.0024494	0.00784843	0.00545095	0.00398948	0.0024902	0.002631	0.00231432
TL	SPL	sum	OA	(arbitrary/ mg FW)	Dehydroascorbate$sum_TL_SPL	Dehydroascorbate	0.0137425	0.0140079	0.0123804	0.012391	0.0111772	0.0108289	0.0110041	0.0100174	0.017808	0.0195096	0.0208429	0.00938027	0.0190991	0.00640821	0.0102819	0.0139546	0.0124874	0.0112305	0.00714641	0.0174421	0.0188537	0.0196194	0.0110932	0.00652672	0.0133404	0.0158898	0.00771885	0.0108302	0.00640305	0.00647756	0.0145674	0.00467774	0.00893678	0.00941229	0.0150207	0.00799566	0.00850445	0.0127156
TL	SPL	3112.8/204	SUG	(arbitrary/ mg FW)	Digalactosylglycerol_TL_SPL	Digalactosylglycerol	0.0784593	0.0828786	0.072102	0.0678443	0.0656326	0.067565	0.0667284	0.0615791	0.0657334	0.0551948	0.0528391	0.0433296	0.0628601	0.0196924	0.0583687	0.0552483	0.0505724	0.0498797	0.0391902	0.0661587	0.0463002	0.0752419	0.0606445	0.0583058	0.0718281	0.0768237	0.0629344	0.0687722	0.103524	0.0423868	0.0620181	0.0535215	0.0945494	0.110211	0.135779	0.0765555	0.0757334	0.085625
AMDIS	SPL	1819.5/370	OA	(arbitrary/ mg FW)	dihydroxybenzoate_AMDIS_SPL	dihydroxybenzoate	#N/A	#N/A	0.000165801	0.000333417	#N/A	9.05934e-05	0.000429504	0.000587271	#N/A	#N/A	0.000409025	0.000576337	3.02156e-05	0.000158828	#N/A	#N/A	0.000241089	4.64512e-05	0.000706043	#N/A	0.000206063	0.000257702	0.000474262	#N/A	6.12701e-05	#N/A	#N/A	9.52616e-05	0.000102513	0.000436266	0.000502203	0.000508963	#N/A	0.000255298	0.000555497	0.000373008	0.00147867	5.54578e-05
TL	SPL	2847/368	FLAVO	(µg/mg FW)	Epicatechin_TL_SPL	Epicatechin	0.487415	0.511905	0.460437	0.467028	0.443875	0.422589	0.42803	0.402034	0.479482	0.85736	0.707651	0.412962	0.536989	0.200798	0.285956	0.273015	0.602234	0.300412	0.35023	0.42496	0.745523	0.478712	0.222487	0.294111	0.455701	0.473866	0.305634	0.408413	0.282283	0.359366	0.58063	0.44911	0.421723	0.411568	0.758859	0.490259	0.451729	0.814809
AMDIS	SPL	2910.5/456	FLAVO	(arbitrary/ mg FW)	Epigallocatechin_AMDIS_SPL	Epigallocatechin	0.00125996	0.00117276	0.000922463	0.000892682	0.00154688	0.00149907	0.00151461	0.00129991	0.00146615	0.00184359	0.00141664	0.00140556	0.00114103	0.000669243	0.000990321	0.00120138	0.00128963	0.000674956	0.00117914	0.000939442	0.00205326	0.00140405	0.00122123	0.000875749	0.00132984	0.00148092	0.00121722	0.00148239	0.00122061	0.00129463	0.00106109	0.00201674	0.00187514	0.00141123	0.00242834	0.00157275	0.00106271	0.00144059
TL	SPL	1500/205	OTHER	(µg/mg FW)	Erythritol_TL_SPL	Erythritol	0.00244372	0.00299062	0.00314467	0.00312849	0.00371006	0.00408884	0.00423561	0.004613	0.00263847	0.00230075	0.00347115	0.00231619	0.00261096	0.00224257	0.0026129	0.00294345	0.00199109	0.00378632	0.00260205	0.00441651	0.00385367	0.00220597	0.00229402	0.00466076	0.00487855	0.0046334	0.00361578	0.00410911	0.00330212	0.00375103	0.00516453	0.00433869	0.00545737	0.00417762	0.0052174	0.00336755	0.00524038	0.00417485
TL	SPL	1538.6/292	OA	(arbitrary/ mg FW)	Erythronate_TL_SPL	Erythronate	0.0921603	0.0938789	0.0856489	0.0841688	0.0745005	0.0726312	0.0750871	0.0705279	0.0961241	0.093136	0.0850668	0.0685164	0.0881056	0.0490574	0.0911186	0.0843384	0.0952437	0.0836525	0.0403069	0.0912225	0.0655296	0.100083	0.0708236	0.0775558	0.0807371	0.0854689	0.0774581	0.0728239	0.0723278	0.0748581	0.0681137	0.058029	0.0844655	0.0811218	0.0935212	0.0599079	0.057702	0.0863138
TL	S30	1272.5/174	OTHER	(µg/mg FW)	Ethanolamine$3tms_TL_S30	Ethanolamine	0.00623624	0.00609825	0.00485008	0.00460023	0.00632827	0.00572815	0.00520626	0.00456209	0.0060427	0.00513078	0.00712535	0.00201329	0.00473626	0.00143858	0.00491065	0.00471473	0.00296621	0.00663666	0.00148298	0.00877407	0.00883187	0.00350188	0.00322077	0.00358584	0.00611724	0.0058418	0.00414998	0.00610538	0.00484577	0.00385441	0.00769665	0.00728289	0.00838542	0.00741851	0.00876632	0.00375738	0.00537344	0.00650948
AMDIS	S30	1865.7/160	SUG	(µg/mg FW)	Fructose$meox1_AMDIS_S30	Fructose	9.97049	10.2793	9.94449	9.21847	11.2376	10.2556	9.71921	8.3538	9.89826	7.67002	7.28185	11.6703	9.56702	10.363	8.39608	12.3418	8.21245	7.68284	11.1806	7.4974	6.33372	6.85453	8.62757	9.24209	6.97723	8.74801	7.26124	9.75909	12.9326	14.9532	7.82725	26.8025	8.04233	10.9316	15.1094	11.0929	11.0649	12.1033
TL	SPL	2303.4/299	PHOSPHO	(µg/mg FW)	Fructose-6-P$meox_TL_SPL	Fructose-6-P	0.00233638	0.00188617	0.00246997	0.00248014	#N/A	0.00112775	0.00314277	0.00247023	0.00227333	0.00286171	0.00284848	0.00479864	0.00332247	0.00431983	0.00137542	#N/A	#N/A	#N/A	0.00294792	0.00101268	0.000828509	0.00420575	0.00219217	0.00310353	0.00100094	0.00149278	0.00314517	0.00277998	0.00264719	0.00326226	0.000556811	0.000693143	0.00128194	0.00199423	0.00289276	0.00143441	0.00169922	0.00196435
TL	SPL	1358.8/143	OA	(µg/mg FW)	Fumarate_TL_SPL	Fumarate	0.00428529	0.00481278	0.0058465	0.00624096	0.00453342	0.00428785	0.00696799	0.00806591	0.00471874	0.0035361	0.0046627	0.00374723	0.00429502	0.0030106	0.00429118	0.00374387	0.00566142	0.00809837	0.00300259	0.0043779	0.00513394	0.00577543	0.00530793	0.0107023	0.00692261	0.00574825	0.0085462	0.00628078	0.00604095	0.0074284	0.0086249	0.00564625	0.00705591	0.00560843	0.00901357	0.00678035	0.00876199	0.00673152
TL	SPL	sum	AA	(µg/mg FW)	GABA$sum_TL_SPL	GABA	0.00178387	0.00176122	0.00161231	0.00155725	0.00138	0.00138636	0.00134884	0.0013483	0.00149379	0.000882528	0.000835423	0.00136286	0.000925322	0.00225527	0.00100707	0.00184705	0.000676247	0.00138635	0.00075252	0.00102798	0.00110239	0.000990661	0.00127626	0.00075133	0.000861744	0.000614456	0.00147474	0.00159185	0.00240712	0.00106358	0.00077995	0.00734801	0.00113829	0.00217676	0.00143617	0.000870687	0.00199701	0.00050837
TL	SPL	2992.0/433	SUG	(µg/mg FW)	Galactinol$1_TL_SPL	Galactinol	0.1488	0.153519	0.138486	0.13492	0.10302	0.110073	0.119356	0.109644	0.0928882	0.0716258	0.0959955	0.0834366	0.0922297	0.103951	0.0786115	0.0951815	0.0979593	0.0861076	0.0517069	0.0952287	0.117385	0.109412	0.127802	0.111098	0.135268	0.11437	0.134454	0.140344	0.0862317	0.253804	0.0728066	0.47794	0.0873384	0.0979794	0.132552	0.0737838	0.11863	0.133577
TL	SPL	1996.4/292	OA	(µg/mg FW)	Galactonate_TL_SPL	Galactonate	0.0156363	0.0154338	0.0140338	0.0138002	0.0116365	0.0116449	0.0112092	0.0108411	0.0168565	0.0181314	0.0213965	0.00934747	0.0225128	0.00598787	0.0103031	0.0164098	0.0127041	0.00856046	0.00637297	0.0201212	0.0190613	0.0120917	0.0109075	0.0097181	0.0173244	0.0158147	0.0116469	0.01158	0.00796091	0.00792775	0.0166746	0.00686741	0.0126359	0.0119056	0.0124751	0.00759642	0.00815155	0.0134638
TL	SPL	1880.7/319	SUG	(µg/mg FW)	Galactose$meox1_TL_SPL	Galactose	0.0891298	0.089537	0.0803109	0.0802018	0.0715672	0.0703504	0.0699808	0.0624447	0.0557886	0.054228	0.0655802	0.0745855	0.0713372	0.102489	0.046537	0.0874673	0.0868915	0.0492753	0.0927904	0.0622464	0.0793836	0.0475682	0.050784	0.0639149	0.0588289	0.05315	0.0494641	0.0547822	0.10054	0.101197	0.0693988	0.104749	0.0499854	0.101529	0.0704887	0.0812485	0.0647021	0.0748382
TL	SPL	2309/337	SUG	(arbitrary/ mg FW)	Galactosylglycerol$3_TL_SPL	Galactosylglycerol	0.00817077	0.00831906	0.00757208	0.00728727	0.00711	0.00678392	0.00696807	0.00640402	0.00687616	0.00457431	0.00450847	0.00480397	0.00534659	0.00226865	0.00630823	0.00671829	0.0057002	0.00596451	0.00424621	0.00656779	0.00513472	0.0091691	0.00723376	0.00648839	0.00655161	0.00695857	0.00663232	0.00621926	0.014767	0.00643779	0.00575845	0.00745749	0.00954223	0.0107228	0.0118412	0.00769113	0.00812446	0.00798288
AMDIS	SPL	1951.1/281	OA	(arbitrary/ mg FW)	Gallate$4tms_AMDIS_SPL	Gallate	0.000417028	0.0013075	0.00201302	0.00240048	0.00161786	0.00156286	0.00214153	0.00256411	0.00136608	#N/A	0.000855752	0.00168109	0.0017115	0.00114508	0.00150094	0.00173638	0.00104957	0.00224381	0.00384034	0.000183642	0.000524974	0.00161038	0.00329882	0.000229616	0.00151795	0.00088734	0.0012942	0.00155605	0.00161575	0.0013851	0.00097159	0.000910049	0.00138308	0.00200176	0.00109949	0.00221689	0.00152087	0.00167872
TL	SPL	3005.8/488	APO	(µg/mg FW)	gamma-Tocopherol_TL_SPL	gamma-Tocopherol	0.00121298	0.00116623	0.00076523	0.00102904	0.000855204	0.000830093	0.0010182	0.000936033	0.000945401	0.000450123	0.000821532	#N/A	0.000916516	0.00126522	#N/A	#N/A	#N/A	0.00053138	0.000298074	#N/A	0.00127507	#N/A	0.00119016	0.000561024	#N/A	0.000532752	0.000562864	0.000656573	0.000979858	0.00387888	0.000765431	0.00362192	0.000597837	0.000646512	0.000750695	0.00053412	0.000767205	0.000494409
TL	SPL	2808.9/160	SUG	(µg/mg FW)	Gentiobiose$meox1_TL_SPL	Gentiobiose	0.0144177	0.0144786	0.0133137	0.0119939	0.0110126	0.0116589	0.0111507	0.00983406	0.0110535	0.0119716	0.0111845	0.0102499	0.0128723	0.00838811	0.00929499	0.0102836	0.0127344	0.00727307	0.00898709	0.0145688	0.0105574	0.00873519	0.00508355	0.0101631	0.0114286	0.0113964	0.00809603	0.0094842	0.0156373	0.0124217	0.0163698	0.0121494	0.0117959	0.0171378	0.0150022	0.0137296	0.00891545	0.0135489
TL	SPL	2001.0/333	OA	(µg/mg FW)	Gluconate_TL_SPL	Gluconate	0.006415	0.0056083	0.00439969	0.00499435	0.00418088	0.0041524	0.00375023	0.00355152	0.00491181	0.00346593	0.00514078	0.00624254	0.00509988	0.00614386	0.00547684	0.0096364	0.00610316	0.00289601	0.00568595	0.00333543	0.00335864	0.0046841	0.00731052	0.00349834	0.0022104	0.00257321	0.00375969	0.00273386	0.0040685	0.00481706	0.00261274	0.00371492	0.00219847	0.00310859	0.00324508	0.00354401	0.00214096	0.00326713
AMDIS	S30	1886.6/160	SUG	(µg/mg FW)	Glucose$meox1_AMDIS_S30	Glucose	11.4228	11.3558	11.1	10.1351	12.4807	11.8705	10.9841	9.29859	8.60806	7.15549	7.24163	13.8529	10.9921	15.0925	9.39566	10.5727	11.633	7.35256	16.9109	6.47268	6.23548	6.93791	9.86173	10.655	6.71023	9.36806	8.59106	10.0315	18.3804	17.4353	8.61884	32.4044	7.88828	13.811	14.2588	15.9066	11.3265	13.7538
TL	SPL	2315.5/299	PHOSPHO	(µg/mg FW)	Glucose-6-P$meox1_TL_SPL	Glucose-6-P	0.00758668	0.00756488	0.00955641	0.0113446	0.00745803	0.00711591	0.0109074	0.0149436	0.00642321	0.00825622	0.012676	0.0151266	0.0122131	0.0190718	0.00622157	0.00775479	0.00814941	0.00636775	0.0129343	0.003456	0.00508296	0.00964123	0.0124599	0.0124782	0.0065355	0.0067318	0.0194805	0.0118984	0.0100359	0.0160713	0.00743041	0.0100479	0.00520844	0.0105301	0.00953055	0.0112423	0.00983789	0.00901641
TL	SPL	1622.2/246	AA	(µg/mg FW)	Glutamate$3tms_TL_SPL	Glutamate	0.0978997	0.0986911	0.0839977	0.0779775	0.0916497	0.0890183	0.0899677	0.0840276	0.102126	0.0564907	0.0893478	0.0597877	0.0643506	0.0544006	0.0688703	0.119549	0.0582733	0.0841703	0.0324437	0.103911	0.077031	0.0998659	0.0522819	0.0706284	0.0997498	0.0857869	0.0906476	0.0803706	0.0972796	0.0900013	0.0524122	0.288233	0.139018	0.111012	0.0926635	0.0588426	0.0392476	0.0733678
TL	SPL	sum	AA	(µg/mg FW)	Gln$sum_TL_SPL	Glutamine	0.0340855	0.0345068	0.0305253	0.0268502	0.0302891	0.0300738	0.0296615	0.0272935	0.0149666	0.012703	0.0111139	0.0103476	0.00900455	0.0121182	0.0104372	0.045058	0.0130219	0.0119954	0.00972905	0.0116176	0.02629	0.0157441	0.0323795	0.0167736	0.0244943	0.0155315	0.014322	0.0198289	0.0310686	0.0439847	0.00846997	0.340179	0.039726	0.0245364	0.0194518	0.0110397	0.0147184	0.0162167
AMDIS	SPL	1337.5/292	OA	(µg/mg FW)	Glycerate_AMDIS_SPL	Glycerate	0.295923	0.309204	0.288917	0.29318	0.280056	0.272417	0.283552	0.276751	0.205605	0.245273	0.198167	0.225697	0.263645	0.143223	0.317219	0.462223	0.372001	0.226305	0.108196	0.263503	0.1981	0.389839	0.308724	0.42669	0.242336	0.268422	0.454247	0.340537	0.306012	0.244732	0.449712	0.164437	0.312878	0.43416	0.335832	0.352619	0.308078	0.404668
TL	SPL	1278.1/205	OTHER	(µg/mg FW)	Glycerol_TL_SPL	Glycerol	0.00539354	0.00629213	0.00381076	0.00644301	0.00390013	0.00337005	0.00434771	0.00298086	0.0053088	0.0053855	0.00324257	0.00218417	0.00379549	#N/A	0.00278293	0.00466672	0.00168237	0.00461687	0.000979876	0.0105648	0.00722852	0.00501374	0.00256991	0.0104039	0.00402682	0.00751042	0.00484508	0.00651169	0.00168354	0.00331332	0.00780548	0.00292345	0.0188214	0.00525178	0.0087761	0.00643086	0.00804536	0.00948667
TL	SPL	1762.7/299	PHOSPHO	(arbitrary/ mg FW)	Glycerol-3-P_TL_SPL	Glycerol-3-P	0.00113874	0.00148221	0.00143158	0.00156581	0.00149825	0.00178128	0.00180269	0.00178686	0.00169778	0.00135738	0.00200176	0.00210071	0.00171252	0.00185553	0.0010634	0.0016113	0.00177232	0.00110385	0.00172991	0.00111556	0.000735347	0.00164268	0.00147407	0.00171534	0.00140767	0.00206967	0.00196557	0.00168695	0.00133308	0.0022838	0.00202838	0.00243759	0.00146579	0.0020669	0.00239231	0.00214662	0.00206974	0.00232681
TL	SPL	sum	AA	(µg/mg FW)	Glycine$sum_TL_SPL	Glycine	0.00256467	0.00246981	0.00211628	0.0022113	0.00174026	0.00170329	0.00181688	0.00175988	0.00147219	0.00176979	0.00194478	0.00112519	0.00149609	0.000676032	0.00131374	0.0025815	0.00190996	0.00171107	0.000710027	0.00169359	0.00235083	0.00227139	0.00906657	0.00279323	0.00275606	0.00218472	0.00170272	0.00157874	0.00188589	0.00328662	0.00203277	0.00229217	0.00275926	0.00190917	0.00320464	0.00152023	0.00206205	0.0018382
AMDIS	SPL	1084.9/147	OA	(µg/mg FW)	Glycolate_AMDIS_SPL	Glycolate	0.000860876	0.000348461	0.000408729	0.000587724	0.00194055	0.00141349	0.0010723	0.00132486	#N/A	0.000425411	0.00014672	0.00090249	0.000397058	#N/A	0.00118634	0.000624777	0.000612585	0.000534661	0.000109479	0.00236388	0.00101932	0.00063961	#N/A	0.00426885	0.00142203	0.00201664	0.00256752	0.00197686	0.00135424	0.00260651	0.00163794	0.00367756	0.00150869	0.00249376	0.00208239	0.00490362	0.00355473	0.00365076
TL	SPL	2577.1/267	OA	(arbitrary/ mg FW)	Glycosylsalicylate_TL_SPL	Glycosylsalicylate	0.00193361	0.00205671	0.00193042	0.00187955	0.00188598	0.00185967	0.00179438	0.0017378	0.000741605	0.000817988	0.00156691	0.00117266	0.00098283	0.00168791	0.00211768	0.00195336	0.00147663	0.00100062	0.00240623	0.00074123	0.00201046	0.00137727	0.00240913	0.00127866	0.00113287	0.00116438	0.00154352	0.00169592	0.00212061	0.00206036	0.00320013	0.00275687	0.00127175	0.00293833	0.00229018	0.00300191	0.00229904	0.00274058
TL	SPL	sum	AA	(µg/mg FW)	Histidine$sum_TL_SPL	Histidine	0.00590174	0.00500295	0.0042659	0.00433884	0.00420413	0.00384361	0.00394022	0.0033559	0.00359121	0.00295682	0.00339015	0.00410643	0.00384223	0.00465582	0.00327708	0.0044542	0.00394234	0.00311113	0.00462397	0.00300089	0.00306734	0.00304962	0.00518965	0.00395995	0.00357516	0.00340997	0.0031837	0.00326072	0.0043642	0.00502276	0.00315407	0.00976015	0.00328882	0.00429894	0.00450031	0.0039261	0.00346895	0.00398237
AMDIS	SPL	1552.8/333	OA	(arbitrary/ mg FW)	Hydroxyfumarate_AMDIS_SPL	Hydroxyfumarate	0.000563069	0.00048146	0.000793048	0.00054322	0.000906916	0.000550921	0.000730556	0.000784554	0.000657036	0.000659554	0.000801272	0.000876788	0.000617578	0.000892632	0.000333395	0.000753905	0.000615596	0.000309041	0.000648197	0.000543144	0.000333501	0.000528032	0.000693926	0.00063848	0.000732468	0.000606615	0.000655909	0.000676038	0.000508967	0.000754636	0.000734627	0.00077484	0.000608194	0.00084434	0.00113197	0.000796131	0.000792287	0.000780824
AMDIS	SPL	2029/318	OTHER	(µg/mg FW)	Inositol-scyllo_AMDIS_SPL	Inositol-scyllo	0.0357525	0.0385436	0.0369057	0.0298469	0.0312038	0.0319989	0.0324826	0.0339516	0.0407232	0.0293637	0.0267679	0.0315425	0.0311913	0.0306013	0.0374622	0.0360653	0.0422538	0.0414592	0.0310694	0.0366426	0.0185275	0.0346331	0.0227841	0.0299211	0.0301704	0.0249145	0.0313935	0.0248349	0.0404568	0.039976	0.0202828	0.0316767	0.0433579	0.0614025	0.0316716	0.0236865	0.0216218	0.0265902
TL	SPL	1300.3/158	AA	(µg/mg FW)	Isoleucine$2tms_TL_SPL	Isoleucine	0.00385845	0.00407084	0.00354995	0.00343331	0.00308737	0.00306314	0.00306249	0.00305113	0.00164444	0.00139724	0.00213523	0.00122037	0.00173736	0.00080632	0.0013785	0.00378193	0.00182435	0.00226257	0.000963825	0.00212348	0.00417432	0.00193747	0.00388373	0.00217497	0.00312946	0.00291514	0.00169248	0.00233201	0.00253641	0.0047461	0.00203487	0.0310109	0.00352129	0.00268213	0.00380979	0.00195945	0.00222196	0.00210194
TL	SPL	3745.6/590	FLAVO	(µg/mg FW)	Isoquercitrin$meox1_TL_SPL	Isoquercitrin	0.435568	0.457322	0.427784	0.424267	0.490748	0.498944	0.547787	0.44375	0.567496	0.470227	0.651907	0.438339	0.604725	0.221541	0.133049	0.181853	0.349026	0.136491	0.324144	0.510042	0.495515	0.191441	0.0764232	0.506187	0.627721	0.605191	0.414314	0.519695	0.394331	0.780187	1.01158	0.602587	0.517527	0.766098	1.21357	0.711941	0.515608	0.798425
TL	SPL	3072.8/559	FLAVO	(µg/mg FW)	Kaempferol_TL_SPL	Kaempferol	0.0383927	0.0464631	0.0431205	0.0455677	0.0439655	0.0511807	0.0579142	0.0535434	0.0560976	0.042523	0.0526094	0.0522677	0.0490927	0.0210495	0.0214275	0.0254774	0.0399393	0.0142542	0.0330973	0.0471564	0.0328056	0.0203526	0.0132543	0.0451803	0.0469708	0.056366	0.0509833	0.0494075	0.0539929	0.0739242	0.0867419	0.0701502	0.0556955	0.0678678	0.0976574	0.0694142	0.0569028	0.0860461
TL	SPL	3701.0/559	FLAVO	(µg/mg FW)	Kaempferol-3-O-glucoside$7tms-2_TL_SPL	Kaempferol-3-O-glucoside	0.355162	0.359323	0.310957	0.293103	0.34368	0.287035	0.277225	0.223306	0.492145	0.25148	0.355648	0.368405	0.298732	0.154708	0.177793	0.171175	0.355482	0.0771426	0.237809	0.332652	0.216846	0.153247	0.0381397	0.218068	0.31405	0.285957	0.278072	0.249834	0.372541	0.470241	0.449658	0.404652	0.343595	0.39615	0.544168	0.388372	0.353522	0.509914
TL	SPL	2696.6/204	SUG	(µg/mg FW)	Lactose$meox1_TL_SPL	Lactose	0.130949	0.126618	0.111668	0.107838	0.0800697	0.0851597	0.0719223	0.0670068	0.0567721	0.114695	0.0612919	0.106784	0.136781	0.0452381	0.118487	0.134642	0.134486	0.0897853	0.029545	0.37165	0.107509	0.144226	0.0458682	0.0717423	0.0797455	0.0686362	0.0777516	0.0543585	0.060543	0.0698871	0.0884211	0.0863124	0.0306955	0.0542346	0.156078	0.101535	0.023927	0.115059
TL	SPL	1278.9/158	AA	(µg/mg FW)	Leucine$2tms_TL_SPL	Leucine	0.00334252	0.00321541	0.00298532	0.00291455	0.00258393	0.00258943	0.002549	0.00253719	0.00145011	0.00139639	0.00163081	0.0010488	0.00130107	0.000752451	0.00114871	0.00306112	0.00153822	0.00179848	0.000832223	0.00149774	0.00357693	0.00136281	0.00447875	0.00201469	0.00248916	0.00225965	0.00124642	0.0016493	0.00203787	0.00410349	0.00144114	0.0267246	0.0031011	0.00215493	0.00282265	0.00151761	0.0017418	0.00156606
AMDIS	SPL	3459.1/189	APO	(µg/mg FW)	lupeol$tms_AMDIS_SPL	lupeol	0.0190546	0.0302777	0.0137288	0.0156981	0.031769	0.0165511	0.0198424	0.019139	0.0160992	0.0103804	0.0160735	0.0124353	0.0319784	0.0380772	0.0206034	0.01288	0.0134464	0.00527102	0.0107507	0.0197417	0.0184008	0.0147267	0.0180439	0.00781549	0.0163241	0.0230631	0.0193199	0.0184721	0.032371	0.0162611	0.019523	0.0221438	0.018424	0.0153912	0.0275018	0.0228051	0.0162485	0.0204382
AMDIS	SPL	sum	AA	(µg/mg FW)	Lys$sum_AMDIS_SPL	Lysine	0.00072233	0.00160701	0.000648541	0.000767115	0.000789297	0.00061409	0.000849164	#N/A	0.000490943	0.000623517	0.000706564	0.000553781	0.00115606	0.000290791	#N/A	0.00140107	0.000929766	0.000480182	0.000424737	0.000579648	0.000433893	0.00163685	0.00401222	0.000851464	0.000841927	0.000819812	0.00047911	0.000749439	0.00102607	#N/A	0.00172972	0.000549272	0.0005648	0.00176183	0.000986505	0.00108626	0.000653219	0.000974728
AMDIS	SPL	1759.1/292	OA	(arbitrary/ mg FW)	Lyxonate_AMDIS_SPL	Lyxonate	0.000733271	0.000706611	0.00107848	0.000488198	0.000457186	0.000470106	0.000449036	0.000422084	0.00107153	0.000645964	0.000693769	0.000444615	0.000926406	0.000149157	0.000560111	0.000571869	0.000532714	0.000857521	0.000123552	0.00107689	0.00164404	0.000540189	0.000373044	0.000489181	0.000855802	0.000502235	0.000375805	0.000464337	0.000565476	0.000490202	0.000982778	0.000201958	0.000868511	0.000829808	0.000504258	0.000185213	0.000533406	0.000650437
AMDIS	S30	1476.6/233	OA	(µg/mg FW)	Malate_AMDIS_S30	Malate	13.4686	14.31	13.9151	12.7741	15.3521	14.163	13.2656	11.4664	17.838	12.8482	11.5836	14.5514	13.3321	10.0664	14.3695	11.8559	17.134	14.5368	10.5417	12.2118	10.1883	13.4713	14.2322	16.3959	10.473	13.7726	14.5493	14.174	15.2911	19.0104	11.5702	23.0613	14.7061	14.2163	18.3303	13.6742	12.5193	14.3022
TL	SPL	1309.4/245	OA	(arbitrary/ mg FW)	Maleate_TL_SPL	Maleate	0.00890479	0.00971212	0.0126819	0.0142386	0.00731406	0.00773997	0.0113634	0.0136114	0.00864918	0.00621066	0.00799547	0.00638763	0.00871838	0.00671773	0.0093315	0.00734221	0.0123924	0.0165928	0.00575237	0.0091967	0.012215	0.0126632	0.0131532	0.0146404	0.0123804	0.00896415	0.0123061	0.0105218	0.0126664	0.0130214	0.0187998	0.00867547	0.0133149	0.011755	0.0220683	0.0113749	0.0144962	0.0114326
TL	SPL	1878.1/319	SUG	(µg/mg FW)	Mannose$meox1_TL_SPL	Mannose	0.0177954	0.0180388	0.0152514	0.015749	0.0142632	0.0137723	0.0136965	0.0124861	0.00903761	0.00967916	0.00931871	0.0174686	0.0105466	0.0241248	0.0110842	0.0235635	0.0170173	0.00984746	0.0226421	0.00910601	0.00917112	0.0109566	0.00951261	0.0130851	0.00872265	0.00884096	0.0101109	0.0102255	0.021134	0.0236748	0.00779783	0.0215051	0.00770177	0.0202345	0.0121925	0.016825	0.0113758	0.0121069
TL	SPL	3470.7/361	SUG	(µg/mg FW)	Melezitose_TL_SPL	Melezitose	0.0171882	0.0172276	0.0149801	0.012818	0.0104125	0.0112261	0.00471183	0.00676076	#N/A	#N/A	0.00689467	#N/A	#N/A	0.0595387	0.0179572	#N/A	0.0158865	0.0376572	0.0226107	0.00697592	#N/A	0.0798906	0.0511033	0.00480567	#N/A	#N/A	0.0209212	#N/A	0.00130787	#N/A	0.00328387	0.0126638	#N/A	0.00139572	#N/A	0.0321194	#N/A	#N/A
TL	SPL	2854.8/361	SUG	(µg/mg FW)	Melibiose$meox1_TL_SPL	Melibiose	0.0466943	0.0442927	0.0421689	0.0363152	0.0378659	0.0357347	0.0375005	0.0338764	0.0352634	0.0335581	0.0415088	0.0317419	0.0411339	0.0210488	0.0249868	0.040338	0.0301279	0.0210746	0.0263992	0.0468036	0.0517365	0.0274104	0.0240206	0.0349586	0.0495216	0.0420639	0.0324596	0.0383253	0.0417706	0.0376014	0.0280033	0.0495984	0.0303702	0.0520974	0.052802	0.0320688	0.048371	0.0479124
AMDIS	S30	2093.9/318	OTHER	(µg/mg FW)	Myo-Inositol_AMDIS_S30	Myo-Inositol	3.58318	3.68949	3.57034	3.17491	3.9669	3.60077	3.44361	3.03046	4.74961	3.81068	3.83181	3.12941	3.92081	2.0075	3.52973	4.19498	3.99653	3.74399	2.16153	4.08999	3.41625	4.67556	3.8048	2.33404	3.39492	3.44263	2.73723	3.61236	3.49218	3.14676	3.05606	3.52145	3.41782	4.09504	5.17284	2.69227	2.90537	3.71736
TL	SPL	2417.4/299	PHOSPHO	(arbitrary/ mg FW)	myo-Inositol-1-P_TL_SPL	myo-Inositol-1-P	0.000199858	0.000277011	0.000163502	0.000263946	0.000165223	0.000143606	0.000173905	0.000106648	0.000292844	0.000172004	0.000279566	0.000314551	0.000313064	0.000263211	0.000120865	0.000207617	0.000202774	9.06869e-05	0.000306084	0.000186089	0.000129457	0.000152146	0.00023713	0.000140781	0.000190141	0.000181891	0.000209489	0.000185892	0.000202557	0.000209758	0.000151022	0.000176329	0.000135763	0.000148807	0.000159324	0.000179589	0.000131258	0.00020621
TL	SPL	3601.0/203	TRITERPENE	(arbitrary/ mg FW)	Oleanolic acid_TL_SPL	Oleanolic acid	0.000662765	0.000729706	0.000658537	0.000657956	0.000716598	0.000747413	0.000759156	0.0006476	0.000209266	0.000235547	0.000955809	0.000709848	0.000466586	0.000130025	0.000393762	0.00120693	0.00220551	0.00059404	#N/A	0.000976851	0.000439264	0.000843882	#N/A	0.000874754	0.000397569	0.000914812	#N/A	0.000591891	0.000565531	0.00058951	0.00102954	0.000771674	0.000956747	0.00137743	0.00163657	0.000493573	0.000855868	0.0011178
AMDIS	SPL	1777.8/292	OA	(arbitrary/ mg FW)	Pentonate-3_AMDIS_SPL	Pentonate-3	0.00995809	0.0094883	0.00921836	0.00856581	0.00687435	0.0082943	0.00852126	0.00851316	0.00714029	0.00654649	0.00635405	0.00544522	0.0072695	0.00510118	0.00773011	0.0132601	0.00767779	0.00897893	0.00486528	0.00638886	0.00751133	0.00896733	0.0124807	0.00686293	0.00778155	0.00618272	0.00834033	0.00715348	0.00819375	0.00741739	0.00617721	0.00258427	0.00856469	0.0111008	0.00721315	0.00506854	0.0074111	0.00826256
TL	SPL	sum	AA	(µg/mg FW)	Phenylalanine$sum_TL_SPL	Phenylalanine	0.0138631	0.0140821	0.0124321	0.0124124	0.0120081	0.011551	0.0116421	0.0111683	0.0060807	0.00642537	0.010624	0.00657984	0.0085858	0.00639824	0.00692176	0.0157734	0.0109542	0.0117683	0.00581544	0.0096644	0.00947798	0.00584179	0.00715294	0.00767773	0.016486	0.0104176	0.0099515	0.0150515	0.0102851	0.0109291	0.00699127	0.081793	0.0151711	0.0156208	0.0135958	0.0113851	0.0066117	0.00885004
AMDIS	SPL	1274.7/299	PHOSPHO	(µg/mg FW)	Phosphate_AMDIS_SPL	Phosphate	0.222557	0.222555	0.18908	0.17255	0.187279	0.19867	0.190927	0.195601	0.185994	0.199823	0.153785	0.590673	0.228475	0.628132	0.180429	0.309512	0.120179	0.0928772	0.474296	0.0945604	0.0928739	0.153096	0.154352	0.333897	0.151916	0.131797	0.217282	0.15038	0.0967645	0.295418	0.0836897	0.146774	0.114903	0.150338	0.142068	0.117503	0.105463	0.137129
TL	SPL	2169.8/123	APO	(arbitrary/ mg FW)	Phytol-2_TL_SPL	Phytol-2	0.00212789	0.00217793	0.00192464	0.00192086	0.00178426	0.00181505	0.00174763	0.00171631	0.000946748	0.000580354	0.000848763	0.00126207	0.00149805	0.000849476	0.00128614	0.00130872	0.00148051	0.00119007	0.000946549	0.00104823	0.00051474	0.00159486	0.00108274	0.00209641	0.00161055	0.00229494	0.000838655	0.00209998	0.00214978	0.00277648	0.0014692	0.00270061	0.00214406	0.00229943	0.00347051	0.00214709	0.00213899	0.00312331
TL	SPL	1371.2/156	OA	(µg/mg FW)	Pipecolate_TL_SPL	Pipecolate	0.000943383	0.000987301	0.000794754	0.000695081	0.000398207	0.000373815	0.000354053	0.000320831	0.000315965	0.000168561	0.000607174	0.000128535	0.000197067	8.68928e-05	0.000321448	0.0017511	0.000312661	0.000704412	3.58072e-05	0.000556823	0.0027514	0.000765563	0.000957499	3.11352e-05	0.000342122	0.000133606	0.000109734	0.0003728	0.000295421	0.000145279	6.01182e-05	0.00486415	0.000131468	0.000460347	0.00024778	7.21763e-05	0.000441623	0.000192359
TL	SPL	1303.1/142	AA	(µg/mg FW)	Proline$2tms_TL_SPL	Proline	0.0021498	0.00220591	0.00157383	0.00150442	0.00073249	0.000709617	0.000624757	0.000550432	0.00121663	0.000752538	0.000889023	0.000566577	0.000595139	0.000502426	0.000978446	0.00220059	0.000758423	0.0012052	0.000399725	0.000794954	0.00155008	0.00115747	0.00212435	0.000550003	0.000430707	0.000391736	0.000316886	0.000293132	0.000737846	0.00138879	0.000264225	0.017961	0.000515357	0.000614613	0.000512586	0.000328511	0.000207196	0.000290658
TL	SPL	sum	OTHER	(µg/mg FW)	Putrescine$sum_TL_SPL	Putrescine	0.00276778	0.00281288	0.00250206	0.00243612	0.00211161	0.00220191	0.00233026	0.00205325	0.00198346	0.00159179	0.00206193	0.00241683	0.00208148	0.00185065	0.00175896	0.00327452	0.00255301	0.00128466	0.00355981	0.00160253	0.00259894	0.00200874	0.00122391	0.00149098	0.00143727	0.00159784	0.00104516	0.00178053	0.00277104	0.00266725	0.00538016	0.0033274	0.00125529	0.00252186	0.00315442	0.00335106	0.00228157	0.00259521
TL	SPL	1055.1/174	OA	(µg/mg FW)	Pyruvate_TL_SPL	Pyruvate	#N/A	0.00169144	#N/A	#N/A	0.0010384	0.00102784	0.00137074	0.00082777	0.00203689	0.00234608	#N/A	0.000943511	0.00182001	0.000811267	0.000856742	0.00247025	0.00140842	0.00102984	#N/A	0.00483552	0.00248421	0.000577603	#N/A	0.00270793	0.00120507	0.00266921	0.00235076	0.00340924	0.000144694	0.00105247	0.00162409	0.00101165	0.00309381	0.00138224	0.00143168	0.00137311	0.00281599	0.00321458
TL	SPL	3175/559	FLAVO	(arbitrary/ mg FW)	Quercetin_TL_SPL	Quercetin	0.0720924	0.0833583	0.0795253	0.0808221	0.0711808	0.0811029	0.0866199	0.0796787	0.0965212	0.0717856	0.0895125	0.0873365	0.0871106	0.0661085	0.0370415	0.0576538	0.0768683	0.0387824	0.0769627	0.0719308	0.0583609	0.0472054	0.0402155	0.0611679	0.0714338	0.0807911	0.0720774	0.0815584	0.0895239	0.112508	0.121791	0.113953	0.0743748	0.099818	0.144449	0.114066	0.097112	0.116699
AMDIS	SPL	1857.9/345	OA	(µg/mg FW)	Quinate_AMDIS_SPL	Quinate	0.110038	0.11029	0.108984	0.0940705	0.0949991	0.0927356	0.10038	0.0908118	0.0859771	0.0977814	0.0845103	0.101391	0.0734981	0.125059	0.095499	0.174416	0.0967359	0.0677668	0.161091	0.0485333	0.092059	0.111554	0.0788456	0.0691701	0.0743429	0.0640452	0.0803197	0.0746184	0.083705	0.14307	0.060383	0.13531	0.0613737	0.118636	0.11285	0.107235	0.0961867	0.10164
TL	SPL	3355.5/437	SUG	(µg/mg FW)	Raffinose_TL_SPL	Raffinose	0.0741072	0.0843979	0.0711387	0.0728774	0.048878	0.0634717	0.0733188	0.0543358	0.0696327	0.104409	0.101951	0.0554433	0.103324	0.0551883	0.0400264	0.0950372	0.0588259	0.0298733	0.0253066	0.0993828	0.0821434	0.0490093	0.0677597	0.0495591	0.101693	0.0871291	0.0919493	0.0931669	0.0539226	0.0806085	0.0459674	0.0572837	0.0258481	0.102191	0.0809334	0.0400363	0.0617048	0.0900218
TL	SPL	3700.9/444	FLAVO	(arbitrary/ mg FW)	Resveratrol-glycoside_TL_SPL	Resveratrol-glycoside	0.000464308	0.000753689	0.000652029	0.000690876	0.000816094	0.000807063	0.000821065	0.000759917	0.000446403	0.00044231	0.00063514	0.000699622	0.000460717	0.000222689	7.49102e-05	0.000640237	0.000373117	0.000507187	0.000441631	0.000734983	0.0015735	0.000297873	0.00041807	0.000534333	0.000538043	0.000586891	0.000469865	0.000730377	0.000866497	0.00100976	0.00156568	0.00123946	0.000495795	0.00135381	0.00136918	0.00115903	0.0016027	0.00104706
TL	SPL	1723.4/160	SUG	(µg/mg FW)	Rhamnose$Meox1_TL_SPL	Rhamnose	0.00829396	0.0077733	0.00721227	0.00753943	0.00673963	0.00645557	0.00657034	0.00616234	0.00827426	0.00768001	0.00714258	0.00720993	0.006649	0.00696707	0.00730865	0.00883221	0.00824553	0.0068127	0.00723267	0.00725678	0.00613027	0.00737546	0.00712001	0.00596436	0.0059591	0.00623083	0.00692934	0.00561837	0.00729941	0.00800239	0.00386416	0.0068408	0.00715689	0.00698653	0.00803731	0.0053315	0.00633161	0.00659216
TL	SPL	1679.1/307	SUG	(µg/mg FW)	Ribose_TL_SPL	Ribose	0.00275447	0.00277592	0.00243957	0.00257438	0.00229136	0.00226748	0.00238744	0.00204174	0.00225755	0.00173823	0.00231674	0.00165664	0.00210856	0.00079141	0.00164734	0.00295708	0.00174626	0.00202365	0.0010926	0.00312952	0.00369036	0.00181991	0.00167714	0.00186514	0.00278878	0.0022596	0.00153166	0.00186254	0.00207934	0.00229994	0.00334946	0.00370952	0.00275498	0.0027196	0.00344222	0.00220372	0.0033401	0.00332828
TL	SPL	1502.6/267	OA	(µg/mg FW)	Salicylate_TL_SPL	Salicylate	0.00062806	0.000755115	0.000589048	0.000673445	0.000508851	0.000566309	0.000525866	0.00045136	0.000215013	0.000219792	0.000282961	0.000456569	0.000264622	0.000232495	0.000702541	0.000806856	0.000512493	#N/A	0.000418865	0.000402953	0.000697162	0.000328207	0.000695247	0.000756283	0.000280037	0.000445735	0.000594309	0.000792953	0.000623379	0.000602939	0.000663235	0.00110557	0.000845057	0.000776202	0.000713217	0.00116107	0.00160958	0.00109937
TL	SPL	1365.3/218	AA	(µg/mg FW)	Serine$3tms_TL_SPL	Serine	0.0139522	0.0142839	0.0122994	0.011946	0.010219	0.00977423	0.010729	0.0100912	0.0093247	0.00879526	0.0123626	0.00928176	0.0157728	0.00831758	0.0124071	0.0263385	0.0103674	0.0109776	0.00398208	0.0165182	0.0119169	0.0203134	0.0267398	0.0116582	0.0106673	0.00884399	0.00870297	0.00833162	0.0112156	0.00879075	0.0114316	0.0141853	0.0135624	0.0146896	0.0113908	0.00638516	0.00749028	0.00852417
TL	S30	1799.2/204	OA	(µg/mg FW)	Shikimate_TL_S30	Shikimate	0.200974	0.185049	0.141003	0.143897	0.195913	0.161739	0.164254	0.143133	0.103589	0.114294	0.0849862	0.157637	0.0995387	0.140402	0.190993	0.3253	0.164136	0.111352	0.25037	0.0522381	0.086079	0.228033	0.231314	0.132733	0.0982478	0.121031	0.153334	0.11751	0.157169	0.249077	0.139891	0.253654	0.130712	0.2047	0.252929	0.213892	0.199444	0.251548
TL	SPL	3302/484	APO	(µg/mg FW)	Stigmasterol_TL_SPL	Stigmasterol	0.00626183	0.00678182	0.00216512	0.00403736	0.00210138	0.0021557	0.0075332	0.00187574	0.00763958	0.00620359	0.00618806	0.00105431	0.00521865	0.00659706	0.0023961	0.00924363	#N/A	0.00547757	0.00701597	0.00732004	0.00625648	0.00729343	0.00166428	0.00772317	0.00737402	0.00726879	0.00853374	0.00548635	0.00840485	0.0013645	0.00162692	0.0091784	0.00312494	0.00277725	0.0107707	0.00617172	0.00715282	0.00887626
TL	SPL	1320.9/247	OA	(µg/mg FW)	Succinate_TL_SPL	Succinate	0.0109888	0.0112754	0.0090293	0.0111334	0.00924237	0.00900678	0.00887476	0.00782785	0.0125779	0.00964226	0.0109192	0.00718297	0.00741587	0.00574906	0.009477	0.00864371	0.00834997	0.00857085	0.00417097	0.0124248	0.0135755	0.00848239	0.0104536	0.00999952	0.00812696	0.00987569	0.0106365	0.010819	0.00586491	0.00908145	0.00944863	0.0293753	0.0119018	0.00752145	0.0126914	0.00911417	0.013349	0.00811503
TL	S30	2641.2/451	SUG	(µg/mg FW)	Sucrose_TL_S30	Sucrose	6.86336	5.99812	4.82413	4.62563	6.92972	5.34542	5.25334	4.79579	6.44835	8.0807	6.22282	3.86725	6.64478	3.3224	6.83796	6.72699	6.52108	5.93958	3.4784	5.97119	5.36346	8.24901	6.0833	3.04375	4.82512	7.41173	4.42513	5.16271	2.18982	3.60339	5.71191	2.11508	4.28012	7.25753	8.87604	3.11432	4.37387	6.73522
TL	SPL	1639.8/292	OA	(µg/mg FW)	Tartrate_TL_SPL	Tartrate	1.03514	1.05948	0.972444	0.884774	0.800749	0.784791	0.812947	0.761055	0.517137	0.908015	0.6645	1.48289	0.679405	3.62613	0.935826	1.63079	1.69299	0.316415	2.25674	0.251256	0.259544	1.037	2.35464	0.610669	0.31945	0.437725	1.0819	0.543759	0.607559	0.883956	0.189528	0.888781	0.331126	0.507532	0.292573	0.679593	0.30806	0.854534
TL	SPL	1493.0/205	OTHER	(arbitrary/ mg FW)	Threitol_TL_SPL	Threitol	0.000739652	0.000960553	0.0009014	0.000828715	0.000856463	0.0010277	0.0010963	0.00121008	0.000861419	0.000841777	0.000988949	0.000701541	0.000841796	0.000842481	0.000775794	0.000683583	0.000556768	0.000969424	0.000788714	0.000965709	0.000878389	0.000749928	0.000741716	0.00097055	0.00129275	0.000984331	0.000862596	0.00111176	0.000693011	0.000860499	0.000951611	0.000952478	0.00126739	0.00096771	0.00136394	0.000685761	0.00127314	0.00113388
TL	SPL	1560.0/292	OA	(arbitrary/ mg FW)	Threonate_TL_SPL	Threonate	0.0667663	0.0683237	0.0613684	0.0615708	0.0548676	0.0538828	0.0548339	0.0514131	0.0264759	0.0389201	0.0220946	0.0290661	0.0324797	0.0399269	0.0867158	0.0678413	0.0528579	0.0504016	0.0449175	0.0470332	0.0443368	0.0886672	0.140835	0.0482157	0.0563119	0.0277794	0.0877825	0.0536234	0.0631677	0.0714664	0.0431981	0.0437517	0.0664859	0.0764732	0.0513556	0.0403495	0.0690831	0.0708569
TL	SPL	1381.8/247	OA	(arbitrary/ mg FW)	Threonate-lactone_TL_SPL	Threonate-lactone	0.00102285	0.00100222	0.000845557	0.000979591	0.000884059	0.000903983	0.000952915	0.000875476	0.000827696	0.00079784	0.000833496	0.000641663	0.000839303	0.000712066	0.00114517	0.000953701	0.00085516	0.000702488	0.000740247	0.000875226	0.000800308	0.00116237	0.00182248	0.00080358	0.000846194	0.000823288	0.00138576	0.000788089	0.000775266	0.00124477	0.000644344	0.000655592	0.000763662	0.0010616	0.000980691	0.000745969	0.000834271	0.000994278
TL	SPL	1389.9/218	AA	(µg/mg FW)	Threonine$3tms_TL_SPL	Threonine	0.0083628	0.00871504	0.00763598	0.00728369	0.00667964	0.00639846	0.00685107	0.00636054	0.00519523	0.00317136	0.00466651	0.00336835	0.00417619	0.00432077	0.00393262	0.00964954	0.00400084	0.00597048	0.00240891	0.0050273	0.00721597	0.00483097	0.00887844	0.00488806	0.00603169	0.00487924	0.00492474	0.0048634	0.007928	0.008964	0.00437888	0.0504423	0.00828343	0.00812958	0.0067199	0.00416568	0.00396062	0.00446404
TL	SPL	sum	AA	(µg/mg FW)	Tryptophan$sum_TL_SPL	Tryptophan	0.00896247	0.00886101	0.00810459	0.00780022	0.00824913	0.00794954	0.00797147	0.00763171	0.0078209	0.00581721	0.0133186	0.00387713	0.00753291	0.00327164	0.00341164	0.00864408	0.00637503	0.00569638	0.00168946	0.0106722	0.0110049	0.00234167	0.00702014	0.0040235	0.0187813	0.00814991	0.005575	0.0134521	0.00484224	0.0120245	0.00377053	0.0419908	0.00845127	0.00747483	0.00782093	0.00560769	0.00309021	0.00667456
TL	SPL	sum	AA	(µg/mg FW)	Tyrosine$sum_TL_SPL	Tyrosine	0.00190667	0.00148981	0.00149265	0.00123851	0.00156837	0.00128673	0.00173857	0.00144185	0.00116947	0.000812342	0.00130568	0.00139333	0.00120893	0.00140292	0.0011274	0.0026702	0.00129981	0.000679935	0.0015525	0.00140917	0.00150709	0.00115717	0.00311043	0.00241123	0.00149426	0.00126031	0.00137896	0.00136185	0.00165216	0.00182705	0.00120202	0.0047601	0.00177127	0.00205484	0.00221963	0.00139675	0.00107672	0.00112112
AMDIS	SPL	1093.1/228	U	(arbitrary/ mg FW)	U1093.1/228_AMDIS_SPL	U1093.1/228	0.000155852	6.24451e-05	5.79263e-05	8.51893e-05	0.00040847	0.000253083	0.000507575	0.000698785	0.000142185	0.000220584	0.000127579	0.000300631	0.00024549	0.000302307	7.5011e-05	3.12758e-05	6.98056e-05	0.000117238	0.000238912	5.44483e-05	1.87537e-05	4.60116e-05	5.84684e-05	0.000702579	0.000528332	0.000236303	0.000840511	0.000567853	0.000597948	0.000677342	0.000449775	0.000487526	0.000298576	0.000491599	0.000643551	0.00062955	0.000719949	0.000423613
AMDIS	SPL	1346.6/292	U	(arbitrary/ mg FW)	U1346.6/292_AMDIS_SPL	U1346.6/292	0.000382838	0.000507466	0.00042154	0.000436571	0.000439057	0.000383825	0.000484616	0.000446835	0.000509049	0.000501646	0.000282147	0.000287416	0.000333605	0.000214987	0.000525554	0.00052037	0.000427739	0.00030857	0.000123219	0.000459726	0.000565745	0.000210064	0.000368846	0.000686429	0.000419084	0.000622193	0.000715155	0.000593455	0.000519544	0.000989978	0.000310672	0.000872845	0.000711445	0.000486891	0.000738097	0.00044189	0.000315388	0.000512848
AMDIS	SPL	U1371.5/151	U	(arbitrary/ mg FW)	U1371.5/151_AMDIS_SPL	U1371.5/151	0.000315053	0.000281631	0.000651391	0.000384117	0.000226321	0.000158745	0.000190357	0.000227881	0.000223218	6.93935e-05	0.000152032	0.000329274	0.00047153	0.000276539	0.000293698	0.000395305	0.000462731	0.000128988	0.000226239	0.000260691	0.000286725	0.00059271	0.000662756	0.000213387	0.000249716	#N/A	5.76178e-05	0.000231463	6.63061e-05	0.000254587	0.000672075	0.000411921	0.000246613	0.000431891	0.00107963	0.00017361	0.000349119	0.000197823
AMDIS	SPL	1549.8/219	U	(arbitrary/ mg FW)	U1549.8/219_AMDIS_SPL	U1549.8/219	0.000211188	0.00020154	0.00016897	0.000202385	0.000157979	0.000172998	0.000169135	0.000190705	0.000158839	#N/A	#N/A	#N/A	0.00023623	#N/A	#N/A	0.00014011	#N/A	#N/A	#N/A	0.000987089	0.000796867	#N/A	#N/A	#N/A	0.000326949	0.000260449	#N/A	#N/A	#N/A	#N/A	0.000653928	#N/A	0.000610912	0.000287162	0.000178884	#N/A	0.000193739	#N/A
AMDIS	SPL	1579/306	U	(arbitrary/ mg FW)	U1579/306_AMDIS_SPL	U1579/306	0.00176486	0.00199702	0.00169134	0.00181162	0.00213632	0.00192077	0.00212844	0.00219781	0.00162397	0.00181065	0.00146802	0.00250743	0.0016476	0.00258809	0.00213526	0.00183771	0.00207906	0.00114032	0.00264123	0.00155639	0.00118203	0.00164661	0.0022	0.00228364	0.00171418	0.00179953	0.00225763	0.00187151	0.0020936	0.00288127	0.00156593	0.00175363	0.00161404	0.00291131	0.00189027	0.00221829	0.00189852	0.0022202
AMDIS	SPL	1588.7/306	U	(arbitrary/ mg FW)	U1588.7/306_AMDIS_SPL	U1588.7/306	0.00166752	0.00160555	0.00155376	0.00153181	0.0014361	0.0013596	0.00144602	0.00145884	0.00236509	0.00164741	0.00253203	0.000763256	0.0020227	0.00028168	0.000988372	0.00131934	0.000874115	0.000915805	0.000422859	0.00411233	0.00365298	0.00115515	0.000474298	0.00120222	0.00293798	0.00185536	0.000956496	0.00192389	0.000894546	0.000823129	0.00296553	0.000628671	0.00221409	0.00179732	0.00150221	0.000478433	0.00123853	0.00104117
AMDIS	SPL	1592.8/217	U	(arbitrary/ mg FW)	U1592.8/217_AMDIS_SPL	U1592.8/217	7.48028e-05	0.000125956	0.000207956	6.60339e-05	0.000219207	0.000226339	0.000237243	0.000248291	0.000178222	0.000119598	0.000150316	0.00017309	0.00020574	0.000308639	6.6612e-05	0.000257164	#N/A	0.000121812	0.000199418	#N/A	6.491e-05	#N/A	7.54394e-05	0.000173091	0.000322108	0.000152581	9.31849e-05	0.000140807	0.000350601	0.000123295	0.000184948	0.000381522	0.000118921	0.000266274	0.00017055	0.000162138	0.000247304	0.000145218
AMDIS	SPL	1660.1/257	U	(arbitrary/ mg FW)	U1660.1/257_AMDIS_SPL	U1660.1/257	0.000721463	0.000413851	0.000174451	0.000393477	0.000825169	0.00075075	0.00090118	0.000625724	0.00042465	0.000458526	0.000516438	0.000852318	0.000627943	0.000582083	0.000398334	0.000485758	0.000474229	0.000465576	0.000706934	0.000341262	0.00041181	0.00056556	0.00040203	0.000767759	0.000766992	#N/A	#N/A	0.000664923	0.00122008	0.00125614	0.00108716	#N/A	0.000603014	0.00249029	0.00081955	0.000825654	0.000887962	#N/A
AMDIS	S30	1747.0/394	U	(arbitrary/ mg FW)	U1747.0/394_AMDIS_S30	U1747.0/394	0.0189326	0.019137	0.0186847	0.0152982	0.0195621	0.0174721	0.0172745	0.0143673	0.0205962	0.0169749	0.0170804	0.0186803	0.0183106	0.0157322	0.0174418	0.0193864	0.0202585	0.0130637	0.0158358	0.0163128	0.0129659	0.0148079	0.0149885	0.0145105	0.0175728	0.0151048	0.0157844	0.0196385	0.0226817	0.0212858	0.0141993	0.0261919	0.0154664	0.0238625	0.0154281	0.0159657	0.0130621	0.019711
AMDIS	SPL	1747.6/392	U	(arbitrary/ mg FW)	U1747.6/392_AMDIS_SPL	U1747.6/392	0.0750062	0.0744295	0.0754607	0.0716536	0.0854847	0.0803594	0.0864135	0.0863622	0.0763912	0.058029	0.0798775	0.0828119	0.0737157	0.0787985	0.060163	0.0745434	0.090165	0.0640363	0.079627	0.0721085	0.058753	0.0668371	0.0622604	0.0614057	0.0830957	0.0750143	0.0621599	0.0775721	0.093744	0.0990176	0.103274	0.106425	0.0738934	0.0991586	0.124697	0.100597	0.107022	0.096462
AMDIS	SPL	1750.1/205	U	(arbitrary/ mg FW)	U1750.1/205_AMDIS_SPL	U1750.1/205	0.00196233	0.00207476	0.00154985	0.00173399	0.00278008	0.0025171	0.00252323	0.00147593	0.0017731	0.00155346	0.00218824	0.00258285	0.00207447	0.00272233	0.0010375	0.00224149	0.00241553	0.00138581	0.00197249	0.000942231	0.00122291	0.00144171	0.00171329	0.00175573	0.00179119	0.0016388	0.00178666	0.00158581	0.00314931	0.00378734	0.00130729	0.00520611	0.00217064	0.00313204	0.00288561	0.00220432	0.00226238	0.00255904
AMDIS	SPL	1784.0/217	U	(arbitrary/ mg FW)	U1784.0/217(Pentofuranose)_AMDIS_SPL	U1784.0/217(Pentofuranose)	0.00120296	0.00188787	0.00169427	0.00226603	0.00104741	0.00126767	0.00113873	0.00151558	0.000674537	0.000742795	0.0010771	0.00235691	0.00161185	0.00310743	0.00137481	0.00171276	0.00154193	0.00100938	0.0027633	0.0012017	0.00145557	0.000954091	0.00140535	0.00145475	0.000528861	0.000931876	0.000878248	0.00102005	0.00207386	0.00227023	0.00115157	0.00236004	0.000653924	0.00151029	0.00123105	0.00221148	0.00134518	0.00125764
AMDIS	SPL	1794.9/217	U	(arbitrary/ mg FW)	U1794.9/217_AMDIS_SPL	U1794.9/217	0.00123452	0.00110689	0.00101124	0.00111307	0.0011538	0.00111465	0.00136572	0.00170289	0.000476313	0.000719124	0.000738829	0.00285218	0.00162402	0.00396989	0.00108766	0.00175678	0.00207224	0.000497461	0.00236083	0.000698095	0.000303969	0.001234	0.0017293	0.00155552	#N/A	0.000939939	0.000531806	0.000772111	0.00121378	0.00142816	#N/A	0.000858214	#N/A	0.000842392	0.00117982	0.00262292	0.000776858	0.00072469
AMDIS	SPL	1832/217	U	(arbitrary/ mg FW)	U1832/217_AMDIS_SPL	U1832/217	0.00460705	0.00464143	0.00459175	0.00432382	0.00585221	0.00552151	0.0051448	0.00510191	0.00431053	0.00352237	0.00374409	0.00453604	0.00438735	0.00499249	0.00328037	0.00394152	0.00481336	0.00313456	0.00446143	0.00392645	0.00338698	0.00340312	0.00313085	0.00373477	0.00482113	0.0045475	0.00423566	0.00472922	0.0061956	0.00607203	0.00690395	0.00721279	0.00481038	0.0060626	0.00805853	0.00673587	0.0072623	0.00628372
AMDIS	SPL	1843.3/191	U	(arbitrary/ mg FW)	U1843.3/191_AMDIS_SPL	U1843.3/191	0.00126358	0.0014786	0.000904167	0.000305081	0.0009381	0.000893633	0.00052268	0.000742223	0.000455955	0.000822969	0.000472448	0.00127388	0.000823345	0.00172436	0.0012662	0.000769995	0.000974982	0.000342442	0.000322415	0.000670027	0.000796269	0.000607094	0.000644227	0.00047397	0.000246183	0.000468895	0.000796201	0.000408153	0.000869059	0.00106645	0.000354938	0.0022411	0.000581011	0.000955048	0.00072039	0.00120223	0.000371585	0.000588417
AMDIS	SPL	1886.4/264	U	(arbitrary/ mg FW)	U1886.4/264_AMDIS_SPL	U1886.4/264	0.000911667	0.00093212	0.00118476	0.00136595	0.000894153	0.000878322	0.000447631	0.000822428	0.0022892	0.00329422	0.00299713	0.00101636	0.00263087	#N/A	0.000481471	0.00141568	0.00139457	0.000325396	#N/A	0.00139611	0.00185466	0.0028584	0.000611455	#N/A	0.00156704	0.000661213	0.000557017	0.00108485	#N/A	#N/A	0.00124485	#N/A	#N/A	#N/A	0.0030852	#N/A	0.000762011	0.00103767
AMDIS	SPL	1904.4/273	U	(arbitrary/ mg FW)	U1904.4/273_AMDIS_SPL	U1904.4/273	0.000762876	0.000790897	0.00153414	0.00145287	0.000954494	0.00133405	0.00143418	0.000791514	0.000636016	9.99673e-05	0.000379553	0.00161668	0.000568083	0.000567739	0.000574049	0.000751858	0.00143668	0.00124469	0.00148699	0.00062973	0.000788876	0.00111726	0.00109943	0.00163137	0.00132195	0.000371997	0.00116705	0.00113703	0.00177459	0.000984203	0.000795185	0.00159737	0.0012946	0.00105813	0.00087281	0.00110745	0.00162075	0.000655871
AMDIS	SPL	1908.6/244	U	(arbitrary/ mg FW)	U1908.6/244(Idonate-lactone)_AMDIS_SPL	U1908.6/244(Idonate-lactone)	0.00300932	0.00380393	0.0030612	0.0025505	0.00396092	0.00348084	0.00351384	0.00323323	0.00189304	0.00394048	0.00244196	0.00269263	0.00368656	0.00309679	0.00275528	0.00494553	0.00948322	0.00147468	0.00214168	0.00132756	0.00336134	0.00620621	0.00554539	0.00309654	0.0040734	0.0028153	0.00504535	0.00306676	0.00314438	0.00340465	0.0023475	#N/A	0.00410208	0.00351583	0.00319274	0.00212663	0.00316591	0.00603369
AMDIS	SPL	1932.1/277	U	(arbitrary/ mg FW)	U1932.1/277_AMDIS_SPL	U1932.1/277	0.00503523	0.00605527	0.00533748	0.00612433	0.00484032	0.00496265	0.00543174	0.00461667	0.00378397	0.00348561	0.00284375	0.00357424	0.00368405	0.00296637	0.0057475	0.00532486	0.00726743	0.00381344	0.00291963	0.00199021	0.00267495	0.0103032	0.0100118	0.00429318	0.0035289	0.00420546	0.00751411	0.00416779	0.00598942	0.00650087	0.00323769	0.00596244	0.0044795	0.00638232	0.00596932	0.00731111	0.00457916	0.00522485
AMDIS	SPL	1952.1/217	U	(arbitrary/ mg FW)	U1952.1/217_AMDIS_SPL	U1952.1/217	0.0110634	0.00998163	0.00901451	0.0095775	0.00883935	0.00833981	0.00949179	0.00862553	0.00571189	0.00735548	0.00687722	0.0119893	0.00867873	0.0154688	0.00777382	0.0094721	0.0103283	0.00589039	0.0141809	0.00614848	0.0059669	0.00673875	0.00587595	0.0089281	0.00645926	0.00653612	0.00734651	0.00669701	0.0127837	0.0147766	0.00711471	0.020763	0.00691674	0.0125234	0.0112918	0.012981	0.0106645	0.0097942
AMDIS	SPL	1958.0/354	U	(arbitrary/ mg FW)	U1958/354(3,5-dihydroxyphenylglycine1)_AMDIS_SPL	U1958/354(3,5-dihydroxyphenylglycine1)	0.000303231	0.00059506	0.000436673	0.000279338	0.000257692	0.000285319	0.000243627	0.000790095	0.00017737	0.000351246	0.000220682	0.00041065	0.000340526	0.000629016	0.000290364	0.000437454	0.000224865	0.000151692	0.000851038	0.000615232	0.000488984	0.000276548	0.000281246	0.000632339	0.000299838	0.000307588	0.000410538	0.000353446	0.000311998	0.000562618	0.000398494	0.000396405	0.000322967	0.000721199	0.000400047	0.000415153	0.000684802	0.000724003
AMDIS	SPL	2015/292	OA	(arbitrary/ mg FW)	U2015/292_AMDIS_SPL	U2015/292	0.047858	0.046513	0.0462867	0.0421019	0.040189	0.039222	0.0397999	0.0384281	0.0347342	0.0432699	0.0390153	0.0474019	0.0505243	0.0436116	0.053374	0.0654964	0.0686001	0.0228097	0.0343028	0.0282748	0.0332452	0.0494249	0.0622679	0.0367671	0.034204	0.0363617	0.0468127	0.0378075	0.0428405	0.046113	0.0286909	0.0345239	0.0245006	0.046053	0.0321979	0.0326686	0.0274963	0.0455614
AMDIS	SPL	2025.2/204	U	(arbitrary/ mg FW)	U2025.2/204_AMDIS_SPL	U2025.2/204	0.00736758	0.00763565	0.00933357	0.0103481	0.00678798	0.00648616	0.00765302	0.00841875	0.00489669	0.00437276	0.00545253	0.0109739	0.00898017	0.0145825	0.00657621	0.00802068	0.00800024	0.00548039	0.01566	0.00497582	0.00548449	0.00508619	0.00695072	0.00734264	0.00470755	0.00539249	0.00633182	0.00589423	0.0109472	0.0121028	0.0067202	0.0151506	0.00440421	0.00890981	0.00837766	0.011511	0.00864108	0.00806829
AMDIS	SPL	2079.3/486	U	(arbitrary/ mg FW)	U2079.3/486_AMDIS_SPL	U2079.3/486	0.000787677	0.00076867	0.000717139	0.00099232	0.000629125	0.000654406	0.000421488	0.000514501	0.000945125	0.00108206	0.00112835	0.000528933	0.00111625	#N/A	0.000856863	0.000774792	0.000667804	0.000478822	0.000763705	0.00099262	0.00106629	0.00101824	0.000438403	0.000278063	0.00068988	0.000783893	0.000274035	0.000567849	0.000580177	0.00036737	0.000703545	0.000253568	0.000400225	0.000543338	0.000718157	0.000590766	0.000426765	0.000570189
AMDIS	SPL	2110.8/319	U	(arbitrary/ mg FW)	U2110.8/319_AMDIS_SPL	U2110.8/319	0.0179165	0.0171911	0.0169531	0.0164255	0.0166323	0.0163527	0.0157611	0.0152141	0.0113248	0.0148195	0.0143564	0.0175182	0.0195569	0.0160896	0.0124596	0.0150412	0.0216945	0.0131674	0.0157397	0.0132568	0.0122715	0.0126631	0.0107575	0.0165214	0.0149685	0.0156568	0.0129487	0.0137271	0.0199222	0.0203321	0.022982	0.0189869	0.0122508	0.0200273	0.0187082	0.0183367	0.0173745	0.0170872
AMDIS	SPL	2112.9/319	U	(arbitrary/ mg FW)	U2112.9/319_AMDIS_SPL	U2112.9/319	0.00567569	0.00555518	0.00513263	0.00520349	0.00541709	0.00522521	0.0052705	0.00486936	0.00640843	0.00635933	0.00655787	0.00493866	0.0063914	0.00279934	0.00499062	0.00459326	0.00559017	0.00425831	0.0028829	0.00826223	0.00572733	0.0061095	0.00329568	0.00502675	0.00681818	0.00585419	0.0041322	0.00481094	0.00426972	0.00403786	0.00625602	0.00356934	0.00615702	0.00624982	0.00690991	0.0044208	0.0037268	0.00542753
AMDIS	SPL	2134.7/319	U	(arbitrary/ mg FW)	U2134.7/319_AMDIS_SPL	U2134.7/319	0.0019616	0.00270779	0.00289929	0.00264557	0.002475	0.00275899	0.00241283	0.00244741	0.00187257	0.00129625	0.00180852	0.00245525	0.00205115	0.00238004	0.00173171	0.0021595	0.0032963	0.00172799	0.00237258	0.00262029	0.00348213	0.00174859	0.00149217	0.00284496	0.0019891	0.00142065	0.00238184	0.00143377	0.00279037	0.00328186	0.00541291	0.00147174	0.00111904	0.00329828	0.00294618	0.00265913	0.00260356	0.00238624
AMDIS	SPL	2138.9/319	U	(arbitrary/ mg FW)	U2138.9/319_AMDIS_SPL	U2138.9/319	0.0022396	0.00172303	0.00172275	0.00145368	0.00149709	0.00135383	0.00141163	0.00127458	0.00066374	0.001185	0.00172664	0.00133771	0.00286823	0.00170617	0.000628035	0.00212364	0.00225484	0.00118289	0.00165581	0.00125071	0.00373384	0.000742168	0.000887202	0.00119206	0.00100348	0.0019937	0.00138516	0.00072281	0.00172901	0.00182153	0.00555351	0.00120664	0.00083229	0.00182864	0.00144504	0.00175143	0.00197202	0.00121023
AMDIS	SPL	2148.2/319	U	(arbitrary/ mg FW)	U2148.2/319_AMDIS_SPL	U2148.2/319	0.00177714	0.00189665	0.00141662	0.00127835	0.00124121	0.00175532	0.00116025	0.00110154	0.00146347	0.00159276	0.00111497	0.00179516	0.00192871	0.00094796	0.00145116	0.00142174	0.00201661	0.00116838	0.000996507	0.00143982	0.00153248	0.00159851	0.00104215	0.00154439	0.00117839	0.00138272	0.00115244	0.00160691	0.00148898	0.00144155	0.00141016	0.00120348	0.00102945	0.00211768	0.00190293	0.00118908	0.00120595	0.0014842
AMDIS	SPL	2171.7/249	U	(arbitrary/ mg FW)	U2171.7/249_AMDIS_SPL	U2171.7/249	0.0107571	0.0100562	0.00964351	0.00947209	0.00953861	0.00925198	0.00942519	0.0089715	0.0111669	0.0115805	0.0129041	0.0104005	0.0117826	0.0052727	0.0082383	0.0101457	0.0101192	0.00805465	0.00678973	0.0128654	0.0108124	0.0103971	0.00794467	0.0082739	0.010334	0.0101208	0.00788903	0.0085723	0.009255	0.00939038	0.0101395	0.00742262	0.00864329	0.0100309	0.0119126	0.00817265	0.00764636	0.0092451
AMDIS	SPL	2175.5/235	U	(arbitrary/ mg FW)	U2175.5/235_AMDIS_SPL	U2175.5/235	0.00516018	0.00503663	0.00497404	0.00472715	0.00491917	0.00459365	0.00474904	0.00472792	0.00547402	0.00493875	0.00620595	0.00445777	0.00550791	0.00195032	0.0036509	0.00380376	0.00545223	0.00432497	0.00276975	0.00659619	0.00621251	0.00525569	0.00342051	0.00431416	0.00515476	0.00482521	0.00448115	0.00470238	0.00513171	0.00384293	0.00489585	0.00333514	0.00514936	0.00486508	0.00670014	0.00388515	0.00386433	0.00556943
AMDIS	SPL	2183.6/204	U	(arbitrary/ mg FW)	U2183.6/204_AMDIS_SPL	U2183.6/204	0.00171963	0.00170663	0.00170077	0.00163202	0.00166137	0.00157603	0.00159376	0.00143144	0.00144418	0.00156415	0.00228417	0.00101739	0.00122903	0.000593201	0.00129833	#N/A	0.00107249	0.00104355	0.00106139	0.00229008	0.00158042	0.00139862	0.00122227	0.00132665	0.00165647	0.00160171	0.00119732	0.00128982	0.00260249	0.00196039	0.00113768	0.00116768	0.00137399	0.00186308	0.00167492	0.000878998	0.00134598	0.00151116
AMDIS	SPL	2279.8/290	U	(arbitrary/ mg FW)	U2279.8/290_AMDIS_SPL	U2279.8/290	0.00047531	0.000443689	0.00046773	0.000413535	0.000482151	0.000515686	0.000339807	0.000395554	0.000467008	0.000408175	0.000256172	0.000484786	0.000450966	0.000475732	0.000476166	0.000700026	0.000463125	0.000239423	0.000392167	0.000369368	0.000328352	0.000278546	0.000585179	0.000427551	0.000314011	0.000298233	0.000707403	0.000451972	0.000496699	0.0006801	0.00029404	0.000425471	0.000205187	0.000736162	0.000338007	0.000506363	0.000335966	0.000433664
AMDIS	SPL	2291.2/204	U	(arbitrary/ mg FW)	U2291.2/204_AMDIS_SPL	U2291.2/204	0.000572957	0.000554863	0.00068925	0.000475365	0.000843734	0.000634733	0.000735901	0.00059767	0.000632732	0.000673117	0.00076393	0.000550846	0.000564107	0.000289088	0.000576216	0.000979054	0.000697639	0.000717693	0.000394319	0.000593194	0.00044606	0.000879884	0.000531417	0.000770172	0.00061684	0.000469591	0.000543036	0.000575202	0.000604955	0.00073368	0.000506889	0.000455513	0.000720804	0.000763262	0.000803366	0.000536807	0.000429703	0.000645573
AMDIS	SPL	2300.3/204	U	(arbitrary/ mg FW)	U2300.3/204_AMDIS_SPL	U2300.3/204	0.00113718	0.00105479	0.00102421	0.000982552	0.00103894	0.00107196	0.00105303	0.000986079	0.00105485	0.000742828	0.000976733	0.00111899	0.00114299	0.000944301	0.000970571	0.000651947	0.000983373	0.000544962	0.000661408	0.000998956	0.000696344	0.00127487	0.0008319	0.000988021	0.000764188	0.00115318	0.000943901	0.000964183	0.0011328	0.00120494	0.000981262	0.00133049	0.00094804	0.00104418	0.00140294	0.00121873	0.00100179	0.00139772
AMDIS	SPL	2362.7/351	U	(arbitrary/ mg FW)	U2362.7/351$1_AMDIS_SPL	U2362.7/351	0.000494617	0.00144205	0.000372378	0.000185164	0.000498434	0.00185035	0.000232403	6.63714e-05	7.35612e-05	0.00170678	0.00176285	0.00114464	0.00165344	0.000724508	0.00127528	0.000880857	0.00138364	0.00105817	0.000845877	0.000150451	0.000591725	0.000145038	0.00120411	0.000972602	0.00162715	0.00153303	0.00016396	0.00132163	0.000790545	0.000195609	7.32863e-05	0.00103481	0.000435364	0.000174167	0.00177904	0.000358283	0.000416138	0.000123225
AMDIS	SPL	2372/421	U	(arbitrary/ mg FW)	U2372/421_AMDIS_SPL	U2372/421	0.000897668	0.00016456	0.000125295	0.000640031	0.000207222	0.000115945	0.000102422	0.000123352	0.000124428	0.000138033	0.000184886	0.000271688	#N/A	0.000262188	0.000192267	0.000198983	0.000179258	0.000136554	0.000241574	6.33443e-05	7.54218e-05	0.000112041	8.38534e-05	0.000243719	8.71448e-05	0.000106662	0.000210489	0.000178343	0.000346104	0.00034041	0.000296286	0.000168005	0.000296027	0.000866987	0.000106335	0.000288839	0.000193986	0.00013964
AMDIS	SPL	2375.6/191	U	(arbitrary/ mg FW)	U2375.6/191_AMDIS_SPL	U2375.6/191	0.002294	0.00320343	0.00280283	0.00293901	0.00199058	0.00315676	0.00237594	0.0017722	0.00262183	0.00256162	0.0022319	0.00281624	0.00275164	0.00199712	0.00231786	0.0012318	0.00311407	0.00164534	0.00229466	0.00162866	0.00273201	0.00277615	0.00132886	0.00326046	0.00257415	0.00148541	0.0015929	0.00228171	0.00291937	0.00334191	0.00209709	0.00280845	0.00287284	0.00444411	0.00207651	0.0023633	0.00414392	0.00304798
AMDIS	SPL	2380.4/351	U	(arbitrary/ mg FW)	U2380.4/351$2_AMDIS_SPL	U2380.4/351	0.00213152	0.00199617	0.00206953	0.0018822	0.00194322	0.0018787	0.00204676	0.00198923	0.00195065	0.00195093	0.00236415	0.001512	0.00196394	0.000676561	0.00130318	0.00838075	0.0018608	0.00151561	0.00118327	0.00298479	0.00195815	0.00202197	0.00105382	0.00202555	0.00183504	0.0016558	0.00179504	0.00166027	0.00284818	0.00151916	0.00240519	0.00126439	0.00181653	0.00241974	0.00255883	0.00226844	0.00136349	0.00235293
AMDIS	SPL	2390.0/204	U	(arbitrary/ mg FW)	U2390.0/204_AMDIS_SPL	U2390.0/204	0.00387858	0.00389542	0.00393179	0.00360823	0.00398723	0.00368535	0.0037052	0.00369625	0.00287471	0.00333365	0.00457995	0.00439236	0.00389921	0.00302535	0.00313286	0.00302707	0.00487915	0.00217569	0.00369771	0.00234465	0.00473572	0.00321218	0.00399273	0.00299232	0.00281376	0.0032836	0.00326911	0.00424769	0.00354352	0.00379003	0.00559376	0.00525536	0.00173742	0.00418615	0.00520896	0.00579295	0.00445863	0.00508228
AMDIS	SPL	2400.7/262	U	(arbitrary/ mg FW)	U2400.7/262_AMDIS_SPL	U2400.7/262	0.000148626	0.0001241	0.000123168	0.000115036	0.000147292	0.000142968	0.000120688	0.000128251	9.70241e-05	0.000118274	0.000135161	0.00014501	0.00012318	0.000173172	0.000127179	0.000131161	0.000106746	#N/A	0.000124552	0.000132003	0.000361657	6.02382e-05	#N/A	0.000162074	0.000143225	8.66935e-05	0.000171324	0.000110314	0.000216064	0.000225594	0.000219074	0.00014451	0.00011662	0.000196004	0.000138667	0.000154693	0.000130506	0.000213363
AMDIS	SPL	2404.4/204	U	(arbitrary/ mg FW)	U2404.4/204_AMDIS_SPL	U2404.4/204	0.00422889	0.00408596	0.00393677	0.00374257	0.0042608	0.00373111	0.00523965	0.00423796	0.00589507	0.00443098	0.00680223	0.00347209	0.00662582	0.00114494	0.00158139	0.00276379	0.0023867	0.00146796	0.000882189	0.00707078	0.00780677	0.00251365	0.00174451	0.00211488	#N/A	0.00454845	0.00331668	0.00582107	0.00201806	0.00186647	#N/A	0.00145178	0.00514168	0.00569176	0.0038855	0.00153561	0.00463795	0.00286149
TL	SPL	2412.1/157	U	(arbitrary/ mg FW)	U2412.1/157_TL_SPL	U2412.1/157	0.00797962	0.00837013	0.00770629	0.00754572	0.00753495	0.00748922	0.00768266	0.00715306	0.0132921	0.00916697	0.0151355	0.00308265	0.0134401	0.00166653	0.00301361	0.00550282	0.00374954	0.00269142	0.00135751	0.0217524	0.0165215	0.00480242	0.00261708	0.00342592	0.014628	0.00880541	0.00413345	0.0102808	0.00265432	0.00271491	0.032256	0.00217771	0.0105125	0.00898471	0.00692342	0.00232216	0.00568706	0.00509212
AMDIS	SPL	2415.8/157	U	(arbitrary/ mg FW)	U2415.8/157_AMDIS_SPL	U2415.8/157	0.00342901	0.00298861	0.00278788	0.00288277	0.00342301	0.00433243	0.00305759	0.00311892	0.00488312	0.00391555	0.00497665	0.00122359	0.00474745	0.000416957	0.00144449	0.00316959	0.00181358	0.00152302	0.000452926	0.00871292	0.00585726	0.00218025	0.00101459	0.00178416	0.00647216	0.00343803	0.0023947	0.00408204	0.00232819	0.00104285	0.0101645	0.00217885	0.00457335	0.00440837	0.00324163	0.00126015	0.00237638	0.00206281
AMDIS	SPL	2432.7/204	U	(arbitrary/ mg FW)	U2432.7/204_AMDIS_SPL	U2432.7/204	0.00470419	0.00461257	0.00432778	0.00430406	0.00438901	0.00411347	0.00434049	0.00433219	0.00577389	0.00494767	0.00674008	0.00313114	0.00643175	0.00163516	0.00284744	0.00284179	0.00335598	0.00225893	0.00165538	0.00951201	0.00825153	0.00200273	0.00199993	0.00314915	0.00693888	0.00579373	0.00202822	0.00436295	0.00327418	0.0029562	0.00961383	0.00282385	0.00524758	0.00507962	0.0047092	0.00269349	0.00414624	0.00384592
AMDIS	SPL	2493.7/204	U	(arbitrary/ mg FW)	U2493.7/204_AMDIS_SPL	U2493.7/204	0.00235643	0.0030895	0.00280915	0.00182779	0.00181678	0.00198368	0.00228081	0.00177745	0.00281014	0.00183857	0.00250915	0.00176153	0.00230606	0.00119171	0.0021885	0.00128029	0.00210529	0.00118243	0.0018306	0.00341984	0.00254735	0.00168882	0.00109697	0.00152032	0.00233236	0.00260928	0.00228384	0.00199525	0.00222605	0.00213256	0.00302986	0.00207804	0.00222323	0.00260177	0.00268684	0.0017862	0.00202203	0.00214835
AMDIS	SPL	2501.4/321	U	(arbitrary/ mg FW)	U2501.4/321_AMDIS_SPL	U2501.4/321	0.0312996	0.0307346	0.030905	0.0283998	0.0298201	0.0288802	0.0288667	0.0276318	0.0346379	0.0334297	0.0357755	0.0265807	0.0344068	0.0161909	0.0245354	0.0275586	0.0305783	0.0250291	0.0202051	0.0391968	0.0342451	0.0299051	0.0197292	0.0263493	0.0307483	0.0304324	0.0232947	0.0271008	0.0266045	0.0268369	0.0315626	0.0220539	0.0307842	0.0329067	0.0402319	0.024404	0.0242113	0.0304829
AMDIS	S30	2507.8/321	U	(arbitrary/ mg FW)	U2507.8/321_AMDIS_S30	U2507.8/321	0.0189753	0.0214265	0.0177084	0.0175576	0.0237629	0.0207156	0.0200901	0.0180588	0.0279231	0.0223758	0.0243414	0.0186221	0.0222439	0.00991344	0.0162574	0.0173452	0.0193252	0.0151158	0.0134689	0.029272	0.0210541	0.0177883	0.0120106	0.0193224	0.0178235	0.0202449	0.0163566	0.0239591	0.0238787	0.0191926	0.0234321	0.0234807	0.0240334	0.0220171	0.0316564	0.0201047	0.0153795	0.0233637
AMDIS	SPL	2514.4/204	U	(arbitrary/ mg FW)	U2514.4/204_AMDIS_SPL	U2514.4/204	0.0016698	0.00188949	0.00161132	0.00169379	0.00179981	0.000834004	0.00165396	0.00153888	0.0023982	0.00237106	0.00299949	0.00117219	0.00336362	0.000813246	0.000932383	0.00112992	0.000987892	0.000576846	0.000758341	0.002682	0.0034568	0.000698504	0.000749	0.00128509	0.00293964	0.000894869	0.000938408	0.0019056	0.00116676	0.000605402	0.00481294	0.0010554	0.00201733	0.00221817	0.00154531	0.000739003	0.00170584	0.00123957
AMDIS	SPL	2548.5/204	U	(arbitrary/ mg FW)	U2548.5/204_AMDIS_SPL	U2548.5/204	0.0207342	0.0175888	0.0224671	0.0169837	0.0179535	0.0180732	0.0214296	0.0207569	0.0369686	0.0251154	0.0299022	0.0118245	0.0290671	0.00634289	0.0131713	0.0157395	0.0121498	0.0101746	0.00512454	0.0366538	0.0329118	0.0158196	0.0113423	0.00860197	0.0300501	0.0234063	0.0171321	0.0210963	0.00741746	0.0083114	0.0296622	0.005939	0.0330015	0.0283806	0.0166056	0.00599103	0.0163523	0.0113898
AMDIS	SPL	2565.5/179	U	(arbitrary/ mg FW)	U2565.5/179_AMDIS_SPL	U2565.5/179	0.000162124	7.14355e-05	0.000223102	0.000256938	0.000320974	0.000337898	0.000293269	0.000289966	1.73043e-05	6.25425e-05	0.000145954	0.000157851	0.000105625	9.26826e-05	0.000221115	0.000641318	0.000100266	0.000180159	9.69881e-05	0.000163914	0.000525845	0.000172314	0.000350867	#N/A	9.89164e-05	#N/A	0.000174509	6.24055e-05	0.000332419	0.000365819	0.000414594	0.000757299	#N/A	0.000582933	0.000376392	0.000471699	0.000440361	0.00026308
AMDIS	SPL	2595.5/219	U	(arbitrary/ mg FW)	U2595.5/219_AMDIS_SPL	U2595.5/219	0.0027954	0.00286997	0.00264612	0.00239358	0.0031606	0.00320159	0.00294221	0.00288671	0.00346842	0.00391412	0.00311514	0.00195938	0.00254293	0.00302621	0.00219615	0.00445275	0.00257168	0.00144417	#N/A	0.00687257	0.00307184	0.0041036	#N/A	#N/A	0.00360875	0.00324703	0.00208405	0.00311975	0.00164415	0.00271829	0.00261665	0.00272739	0.00356347	0.0036712	0.00428385	0.00254435	0.00331692	0.00391677
AMDIS	SPL	2596.8/219	U	(arbitrary/ mg FW)	U2596.8/219_AMDIS_SPL	U2596.8/219	0.00503132	0.00332583	0.00340722	0.00481777	0.00342074	0.00535818	0.003544	0.00334765	0.00293572	0.00441595	0.00317019	0.00315359	0.00267111	0.00645805	0.00165508	0.00607691	0.00536968	0.00285276	0.00557656	0.00182817	0.00257355	0.00512195	0.00907494	0.00241484	0.00249211	0.0024004	0.00269108	0.0038153	0.0026793	0.00397071	0.00211921	0.0045192	0.00394189	0.00336922	0.00640966	0.00338406	0.00428033	0.00455668
AMDIS	SPL	2629.8/361	U	(arbitrary/ mg FW)	U2629.8/361_AMDIS_SPL	U2629.8/361	0.00106287	0.00111089	0.00133271	0.0011546	0.00115111	0.00128629	0.00110973	0.00138062	0.00202281	0.00136143	0.00164951	0.000654312	0.00118974	0.000284886	0.000820488	0.00110832	0.000891528	0.000909832	0.000499627	0.00275311	0.00168128	0.00137847	0.000428989	0.00103716	0.00199877	0.00126363	0.000666894	0.00143622	0.000636081	0.000764374	0.00101149	0.000495685	0.0017442	0.00153901	0.00194627	0.000633051	0.00061279	0.000969145
AMDIS	SPL	2659.3/204	U	(arbitrary/ mg FW)	U2659.3/204_AMDIS_SPL	U2659.3/204	0.00662554	0.00611613	0.00630337	0.00565022	0.00615451	0.00588292	0.00611653	0.00567541	0.0056937	0.00666075	0.00674964	0.00558865	0.00598009	0.00295786	0.00478388	0.00458915	0.00555832	0.00367744	0.0031004	0.00840687	0.00699611	0.00731013	0.00373696	0.00470695	0.00599932	0.00526582	0.00496182	0.00507612	0.00569228	0.00483226	0.00584347	0.00357844	0.010065	0.00819441	0.00762101	0.00327928	0.00562838	0.0124956
AMDIS	SPL	2669.0/204	U	(arbitrary/ mg FW)	U2669.0/204_AMDIS_SPL	U2669.0/204	0.0121757	0.0120755	0.0121081	0.0108242	0.0114757	0.0109052	0.0109323	0.0109336	0.0133353	0.014376	0.0141217	0.0101679	0.0164883	0.00419711	0.00857204	0.0105346	0.0122459	0.00746575	0.00542841	0.0173223	0.0136386	0.0123246	0.00487018	0.0104656	0.0145854	0.0143495	0.00785962	0.0108129	0.00838626	0.00913557	0.0154264	0.00805249	0.0120737	0.0137087	0.0174928	0.00872831	0.00821998	0.011735
AMDIS	SPL	2715.8/355	U	(arbitrary/ mg FW)	U2715.8/355_AMDIS_SPL	U2715.8/355	0.000302416	0.000298711	0.00028986	0.00025583	0.000282447	0.000238191	0.000295403	0.00025023	0.000104756	0.000305864	0.000256968	0.000270422	0.000460696	#N/A	0.000705848	0.000346997	0.000388813	0.000311194	0.000106089	0.000169467	0.0002136	0.000106321	0.000266873	0.000228767	0.000355853	0.00022898	0.000293597	0.000384573	0.000191927	0.000146888	0.00022165	0.000215428	6.88062e-05	0.000527485	0.000511964	0.000229981	0.000216238	0.000337554
AMDIS	SPL	2720.6/193	U	(arbitrary/ mg FW)	U2720.6/193_AMDIS_SPL	U2720.6/193	0.0202676	0.0198621	0.0201316	0.0193075	0.0204045	0.0193397	0.0193129	0.0185378	0.0237882	0.0232704	0.0241462	0.0202985	0.0253696	0.00584507	0.015647	0.0170916	0.0173695	0.0132649	0.0128417	0.0259533	0.024557	0.0146479	0.00548414	0.0224531	0.0205329	0.0226197	0.0155774	0.020867	0.0158718	0.0224864	0.0292275	0.0160039	0.0176784	0.0235214	0.0292693	0.0185616	0.0170369	0.0210146
AMDIS	SPL	2733.1/219	U	(arbitrary/ mg FW)	U2733.1/219_AMDIS_SPL	U2733.1/219	0.0141413	0.016674	0.0140801	0.0139324	0.0147103	0.0128782	0.0160901	0.0123819	0.0143006	0.0183853	0.0160706	0.0186074	0.015661	0.0182115	0.0105207	0.0221417	0.0187795	0.0105493	0.0211048	0.00755356	0.0105837	0.0198763	0.0223338	0.0120302	0.0116838	0.010148	0.0137398	0.0122534	0.00709472	0.0156523	0.00972631	0.0174531	0.00973593	0.0104274	0.0186496	0.0150534	0.0165063	0.0163369
AMDIS	SPL	2754.2/217	U	(arbitrary/ mg FW)	U2754.2/217_AMDIS_SPL	U2754.2/217	0.00373352	0.00589621	0.0056457	0.00289064	0.00319874	0.00533753	0.00281434	0.00480157	0.00395409	0.00425236	0.00350352	0.00648074	0.00583521	0.00404878	0.00287244	0.00767081	0.00595679	0.00362896	0.0052932	0.002531	0.00323402	0.00592764	0.0061436	0.00464351	0.00432422	0.00307258	0.0029146	0.00253157	0.00262101	0.00363201	0.0036371	0.00371555	0.00306029	0.00344282	0.00529508	0.00576259	0.00312209	0.00360152
AMDIS	SPL	2757.5/193	U	(arbitrary/ mg FW)	U2757.5/193(PhenylEthylGlycoside)_AMDIS_SPL	U2757.5/193(PhenylEthylGlycoside)	0.00405128	0.00584394	0.00578868	0.00561597	0.00566752	0.00572447	0.00578245	0.0054519	0.00415121	0.00569751	0.00459284	0.00772937	0.00435596	0.00565516	0.0034896	0.00835591	0.00766092	0.00428434	0.00494037	0.00476184	0.00425444	0.0071013	0.00879887	0.00393597	0.00510302	0.0059952	0.00345735	0.00398071	0.00437523	0.00339235	0.00464254	0.00698436	0.00202069	0.00332431	0.0077308	0.00714312	0.00506332	0.00676579
AMDIS	SPL	2794.1/207	U	(arbitrary/ mg FW)	U2794.1/204_AMDIS_SPL	U2794.1/204	0.00023152	0.000279374	0.000363737	0.000429299	0.000428952	0.000260258	0.000367814	0.00089251	8.73635e-05	7.33221e-05	0.000158626	0.000228377	0.000136829	0.000542377	#N/A	0.000204882	0.000236365	#N/A	#N/A	0.000145405	0.000371589	#N/A	#N/A	#N/A	3.77024e-05	7.86114e-05	0.00039108	0.000407325	0.000216473	0.000238063	0.000214977	0.000533054	0.000433928	0.00031902	#N/A	0.00123599	0.000129375	0.000195615
AMDIS	SPL	2802.8/355	U	(arbitrary/ mg FW)	U2802.8/355_AMDIS_SPL	U2802.8/355	0.00604707	0.00558449	0.00598032	0.00560069	0.00605787	0.00630265	0.00608239	0.00565039	0.00295663	0.00378579	0.00468951	0.00445881	0.00491741	0.00471242	0.0053868	0.00516433	0.00522914	0.00377061	0.00603692	0.00383885	0.00645939	0.00490378	0.0106593	0.00388729	0.0039535	0.00412044	0.00424947	0.00571297	0.0055489	0.00713073	0.00827947	0.00880238	0.00400994	0.00738918	0.00919254	0.00894024	0.00690321	0.00644809
AMDIS	S30	2855.3/307	CHLOROGENATE	(arbitrary/ mg FW)	U2855.3/307(Chlorogenate)_AMDIS_S30	U2855.3/307(Chlorogenate)	0.0511193	0.0583848	0.0534515	0.0489847	0.0480752	0.0489812	0.0519292	0.0487403	0.0541307	0.0422124	0.0451307	0.0624865	0.0585158	0.0531238	0.0345484	0.047732	0.063034	0.0236327	0.0612923	0.0221633	0.0347975	0.0463582	0.0536915	0.0388203	0.0385831	0.0387467	0.0491559	0.0551099	0.0559069	0.0703782	0.0342708	0.114684	0.0409613	0.0674313	0.0799355	0.0630631	0.0464168	0.0754789
AMDIS	SPL	2864.6/297	U	(arbitrary/ mg FW)	U2864.6/297_AMDIS_SPL	U2864.6/297	9.10248e-05	8.76673e-05	6.78028e-05	7.3485e-05	8.87712e-05	8.7971e-05	8.11154e-05	8.55162e-05	8.10058e-05	7.95104e-05	#N/A	6.76182e-05	7.84993e-05	5.68009e-05	8.46778e-05	#N/A	6.99847e-05	9.09304e-05	2.61856e-05	9.78377e-05	8.45452e-05	#N/A	0.000127614	5.55546e-05	7.86818e-05	7.0612e-05	5.89053e-05	7.09235e-05	#N/A	9.8537e-05	6.25285e-05	7.34641e-05	8.94347e-05	0.000104559	0.00014913	7.44807e-05	8.63029e-05	8.07659e-05
AMDIS	SPL	2882.1/332	U	(arbitrary/ mg FW)	U2882.1/332_AMDIS_SPL	U2882.1/332	0.00676813	0.00655092	0.00644141	0.00580441	0.00621376	0.00673332	0.0063054	0.00537097	0.00672403	0.00758561	0.00626005	0.00670231	0.00743778	0.00178446	0.00387268	0.00463156	0.00577712	0.00383744	0.00302822	0.00891088	0.00691614	0.00356246	0.00188521	0.00621676	0.00768758	0.00843961	0.00471362	0.0063725	0.00682549	0.00617728	0.00820865	0.00463358	0.00558802	0.00781561	0.0104442	0.00605044	0.00536565	0.00631766
AMDIS	SPL	2923.9/456	U	(arbitrary/ mg FW)	U2923.9/456_AMDIS_SPL	U2923.9/456	0.00282383	0.00258297	0.00257799	0.00163479	0.0026556	0.00259326	0.00257965	0.00234673	0.00259435	0.00504451	0.00350082	0.00222684	0.00193627	0.00132891	0.00129615	0.00174294	0.00333571	0.00166724	0.00191726	0.00177871	0.00428909	0.00277604	0.00175067	0.00157899	0.0030576	0.00277829	0.00153677	0.00244557	0.00175877	0.0026235	0.00242424	0.00298746	0.00207825	0.00255435	0.00507269	0.00281097	0.00223559	0.00394318
AMDIS	SPL	2968.2/292	U	(arbitrary/ mg FW)	U2968.2/292_AMDIS_SPL	U2968.2/292	0.00105898	0.000735162	0.000698998	0.000827659	0.00102152	0.00115996	0.00111683	0.000806278	0.00103362	0.000972393	0.000909072	0.000567624	0.00128192	0.000403102	0.000477952	0.000403747	0.000833449	0.000404724	0.000323944	0.00146148	0.00173934	0.000684542	0.000368589	0.00096416	0.00126951	0.00146391	0.000558499	0.00117992	0.000821506	0.00126619	0.00111878	0.000705935	0.00147098	0.00102923	0.00129288	0.00185428	0.000786663	0.00116675
AMDIS	SPL	2978.8/361	U	(arbitrary/ mg FW)	U2978.8/361_AMDIS_SPL	U2978.8/361	0.00425609	0.00428154	0.00465367	0.00424976	0.0045605	0.00432374	0.00452561	0.00453955	0.00517151	0.00510294	0.00499505	0.0036713	0.00542613	0.00248816	0.00344348	0.00364577	0.00454351	0.00304236	0.00226583	0.00592669	0.00448669	0.00399001	0.00365108	0.00408711	0.00526243	0.00519158	0.00347526	0.00420465	0.00430342	0.00507338	0.0062576	0.0037965	0.00548089	0.00587588	0.00767344	0.00440609	0.00369354	0.00498568
AMDIS	SPL	3020.8/331	U	(arbitrary/ mg FW)	U3020.8/331_AMDIS_SPL	U3020.8/331	0.00750763	0.00459727	0.00424152	0.0039662	0.00411766	0.00423617	0.00508641	0.00381201	0.00719342	0.00629066	0.00592467	0.00270253	0.010502	0.00255505	0.00210507	0.00235588	0.00227575	0.00196329	0.00173961	0.0125877	0.00724944	0.00221162	0.000913941	0.00423335	0.00799958	0.00316917	0.00290166	0.00592483	0.00326871	0.00597887	0.00566352	0.00249681	0.00297359	0.00663799	0.00765123	0.00331272	0.00289624	0.00471296
AMDIS	SPL	3083.6/204	U	(arbitrary/ mg FW)	U3083.6/204_AMDIS_SPL	U3083.6/204	0.00576773	0.00576563	0.00562797	0.00521378	0.00586174	0.00578046	0.00582201	0.00562437	0.00481154	0.0043934	0.00522683	0.00494352	0.00574576	0.00551149	0.00508696	0.00453063	0.00538118	0.00265088	0.00492621	0.00542092	0.00497262	0.00468381	0.00540935	0.00392181	0.00586877	0.00616006	0.00421262	0.00744311	0.0053832	0.00735728	0.00737006	0.00659132	0.00333575	0.00573236	0.00979035	0.00664567	0.0061615	0.00627141
AMDIS	SPL	3160.5/259	U	(arbitrary/ mg FW)	U3106.5/259_AMDIS_SPL	U3106.5/259	0.000317992	0.00042225	0.000432174	0.000392401	0.000387896	0.000727551	0.000459344	0.000425718	0.000192268	0.000447237	0.000387831	0.00025256	0.000486974	0.00107753	0.000264428	0.000653679	0.000495639	0.000217375	0.000637772	0.000261854	0.000566212	0.000456279	0.000283648	0.000200478	0.000546849	0.000348189	0.000251331	0.000748632	#N/A	0.000721335	0.000592458	0.000536235	7.49362e-05	0.000537508	0.000826606	0.000661059	0.000345495	0.00036046
AMDIS	SPL	3142.4/202	U	(arbitrary/ mg FW)	U3142.4/202(Leu-Trp)_AMDIS_SPL	U3142.4/202(Leu-Trp)	0.000306513	0.000315945	0.000306395	0.000294141	0.000311889	0.000345932	0.00033676	0.000318171	#N/A	#N/A	0.000224546	0.000183417	0.000208478	0.000328804	3.60323e-05	0.000341936	0.000319727	0.000229753	0.000159791	0.000350876	0.000270604	8.93429e-05	0.000148745	0.000257066	0.00021576	0.000182538	0.000252465	0.000250868	0.000502436	0.00136311	0.00028072	0.000696155	0.000226199	0.000646125	0.000315954	0.000220264	0.000367152	0.000350084
AMDIS	SPL	3287.8/590	U	(arbitrary/ mg FW)	U3287.8/590_AMDIS_SPL	U3287.8/590	0.000129675	0.000130129	0.000173587	0.000204281	0.00016895	0.000232729	0.000397872	0.00026584	0.000123783	0.000121631	#N/A	0.000293942	0.000140088	8.22722e-05	0.000306692	0.000469005	0.000190492	0.000102666	0.00025729	0.00022019	0.000212878	0.000221237	0.000567872	0.000280825	0.000188229	8.34135e-05	0.000220996	0.000166783	0.00045365	0.000139484	#N/A	7.75056e-05	0.000499351	0.000253661	0.00023115	0.000173118	0.000442481	0.00022994
TL	SPL	3302.7/444	FLAVO U	(arbitrary/ mg FW)	U3302.7/444_TL_SPL	U3302.7/444	0.0013335	0.00161704	0.00132053	0.00148471	0.00143018	0.00158666	0.00155761	0.00138664	0.000807431	0.00105245	0.00132043	0.00147288	0.00131309	0.000790499	0.000710504	0.00146452	0.00187341	0.000965222	0.000769214	0.00161168	0.00210884	0.00123676	0.00108523	0.000979362	0.00116268	0.00143713	0.00117114	0.0014749	0.00189371	0.00157857	0.00300987	0.00183705	0.00088567	0.00211906	0.001768	0.00196513	0.00230075	0.00172949
TL	SPL	3497.5/576	FLAVO U	(arbitrary/ mg FW)	U3497.5/576_TL_SPL	U3497.5/576	0.002312	0.00226499	0.00212991	0.00213788	0.00196817	0.00211584	0.00211867	0.00183212	0.00150272	0.0013333	0.00114733	0.00158563	0.00147303	0.00215202	0.00121429	0.000946278	0.00175438	0.00234765	0.002411	0.002278	0.00113048	0.00119519	0.00274015	0.00240409	0.0025489	0.00155842	0.00200421	0.0019921	0.00197137	0.00406827	0.00338967	0.00205122	0.00334603	0.00279345	0.00294734	0.00249798	0.00246677	0.00239439
TL	SPL	3519.6/496	FLAVO U	(arbitrary/ mg FW)	U3519.6/496_TL_SPL	U3519.6/496	2.92254	3.12335	2.9252	3.01338	3.65984	3.49957	3.90603	3.60216	2.0202	1.69332	2.97237	2.3998	2.25981	0.663926	1.97641	3.16556	3.20581	1.68546	0.583273	5.2957	4.13028	1.92586	1.19578	3.73145	2.97782	4.43632	2.02648	3.96307	3.6967	3.54975	8.71361	4.94462	4.34353	6.54767	6.43222	2.98125	6.57837	4.25973
TL	SPL	3642.5/559	FLAVO U	(arbitrary/ mg FW)	U3642.5/559_TL_SPL	U3642.5/559	9.17128	8.98535	9.05743	8.6529	10.2045	10.9209	11.6473	10.9234	12.1449	8.48436	12.4759	9.66621	12.3403	2.86686	3.08811	2.87652	6.34967	2.15093	5.85357	11.813	9.86366	2.16399	1.14424	12.4311	11.33	13.3516	10.7144	11.65	9.88607	19.3637	26.4734	15.639	13.5818	17.7717	26.4878	14.7176	11.6403	20.736
TL	SPL	3677.2/510	FLAVO U	(arbitrary/ mg FW)	U3677.2/510_TL_SPL	U3677.2/510	0.00117212	0.00122379	0.00109933	0.00109244	0.00111492	0.00106913	0.00116911	0.00107729	0.000461494	0.000609025	0.00096204	0.000820781	0.000798888	0.000134516	0.000477381	0.00161945	0.00181944	0.000673042	5.8783e-05	0.00213312	0.00183283	0.000819666	0.000328193	0.00108579	0.00088516	0.00129179	0.000480805	0.000837036	0.00113092	0.00132292	0.00251092	0.00158793	0.000993927	0.00274359	0.00207866	0.000896616	0.00137503	0.00133849
TL	SPL	3712.0/575	FLAVO U	(arbitrary/ mg FW)	U3712.0/575(glycosylated quercetin)_TL_SPL	U3712.0/575(glycosylated quercetin)	0.00353304	0.00322715	0.00354616	0.0032563	0.0028647	0.00292246	0.00285835	0.00267491	0.00384105	0.00362874	0.00430946	0.00351631	0.00434989	0.0019683	#N/A	0.00135692	0.00284511	0.000689286	0.00252649	0.00412112	0.00338676	0.00141051	#N/A	0.0027303	0.00294676	0.00367271	0.00275734	0.00334569	0.00213427	0.00510748	0.00561153	0.00299802	0.00231236	0.00456208	0.00778891	0.00423521	0.00264934	0.00428087
TL	SPL	3790/590	FLAVO U	(arbitrary/ mg FW)	U3790/590(quercetin derivative)_TL_SPL	U3790/590(quercetin derivative)	0.0399501	0.0358171	0.0316516	0.0301833	0.0312763	0.0297752	0.0282779	0.0221607	0.0411062	0.0290231	0.0331005	0.0339088	0.0340335	0.0286807	0.0160647	0.0226111	0.0300905	0.0137598	0.0292077	0.0299097	0.023381	0.0172156	0.014372	0.0180782	0.0263167	0.0275061	0.0215229	0.0272587	0.0356528	0.046009	0.0365982	0.0422856	0.0279468	0.0358401	0.0504137	0.0419605	0.0323805	0.0392288
TL	S30	1215.7/144	AA	(µg/mg FW)	Valine$2tms_TL_S30	Valine	0.0085305	0.0076909	0.00594135	0.00583319	0.00754668	0.00653772	0.00679379	0.00575672	0.00460567	0.00427043	0.00432815	0.00269042	0.00420087	0.00218243	0.0030658	0.00856089	0.00357751	0.00492083	0.0023272	0.00434546	0.00689653	0.00312515	0.00750593	0.0040484	0.0061135	0.00680417	0.00326596	0.00515999	0.00579649	0.00790148	0.00528171	0.0612056	0.00853289	0.00572787	0.0100632	0.00499842	0.00535791	0.00589639
TL	SPL	1713.2/319	OTHER	(µg/mg FW)	Xylitol_TL_SPL	Xylitol	0.00314004	0.00436895	0.00436025	0.00497392	0.00540907	0.00531619	0.00560264	0.00612293	0.0033932	0.00306695	0.00427501	0.004664	0.00422186	0.00528459	0.00407974	0.00360247	0.00413859	0.00381546	0.00607325	0.00188307	0.00277371	0.00299159	0.00426634	0.00618945	0.00460365	0.00509509	0.00520308	0.00482214	0.00595301	0.00603119	0.00560387	0.0107449	0.00456987	0.00590524	0.00636045	0.00576059	0.00641631	0.00602538
TL	SPL	1656.7/307	SUG	(µg/mg FW)	Xylose$meox2_TL_SPL	Xylose	0.00570187	0.00554947	0.00523495	0.00542228	0.0051115	0.00468693	0.00482354	0.00497682	0.00346323	0.00427272	0.00354677	0.00493472	0.0048003	0.00503438	0.00454513	0.00504257	0.00558541	0.00449963	0.00528701	0.00343259	0.00374691	0.00437805	0.00430127	0.00488504	0.00404999	0.00418568	0.00495334	0.00406381	0.00624874	0.00746143	0.00541619	0.00647784	0.00351865	0.00577403	0.00577659	0.00596766	0.00583374	0.0047628
TL	SPL	1680.9/263	SUG	(arbitrary/ mg FW)	Xylulose_TL_SPL	Xylulose	0.00300251	0.00291151	0.00279633	0.00273933	0.00255765	0.00248719	0.00261763	0.00232911	0.00262368	0.00242365	0.00240771	0.00187541	0.0026209	0.00118636	0.00224335	0.00243027	0.00225212	0.00211417	#N/A	0.00411245	0.00353067	0.00251714	0.00220022	0.00232485	0.00302601	0.00305658	0.00236103	0.00221055	0.0022534	0.00217318	0.00422119	0.00214482	0.00312016	0.00307494	0.0036536	0.00210067	0.00275902	0.00293458
